# Supplementary material for: Comparative proteomics analysis of the mouse mini-gut organoid: insights into markers of gluten challenge from celiac disease intestinal biopsies
Source: Front Mol Biosci. 2024 Aug 28;11:1446822. doi: 10.3389/fmolb.2024.1446822 (PMC11387180; doi:10.3389/fmolb.2024.1446822)
Supplement: Supplementary file 2 [file DataSheet2.XLSX]

## Sheet: SUMMARY
↓	SUPPLEMENTARY EXCEL FILE: Comparative Proteomics Analysis of the Mouse Minigut Organoid and Insights into Markers of Gluten Challenge from Celiac Disease Intestinal Biopsies
	The Following sheets are included in the workbook.
Sheet	Title	Content
1	Cellular_proteome:	From the MaxQuant "proteingroup.txt" file the Perseus processed and ROTS analyzed cellular data is listed
2	Cell_Markers	Detected intestinal cell markers are listed together with their LFQ data as in Figure 4
3	RT-PCR of Markers	qRT-PCR was made for the intestinal markers for one of the organoid cultures
4	4-day RT-PCR optimisation	qRT-PCR was made for the intestinal markers for a 4 days time course to select the optimal sample selection
5	Biopsy-comparsions	Comparison of the organoid proteome with data from celiac disease biopsy samples (RNA-seq and proteomics). Examples from these are shown in Tables 1-4.
6	RNA-seq Biopsy	Data from Dotsenko, V. et al., including GFD vs PGC and GFD vs DC. These data are used in Tables 1-4.
7	Proteomics biopsy	Data from Stamnaes, J. et al. , GFD vs PGC. These data are used in Tables 1-4.
8	MG to human	For comparing data mouse and human genes were mapped and used in the marker comparisons that are represented in Tables 1-4.
9	Lindeboom_ROTS	ROTS results from the analysis of the Lindeboom supplementary data are provided. The detected changes were compared and are discussed in the results section
10	Specific Detections	The proteins that were not mapped to the Lindeboom et al. data are listed. The comparison of the two data sets is considered in the discussion.

## Sheet: Cellular_proteome
1. Perseus processed and ROTS analyzed cellular data															Return to summary												Log values subst. NaN with half min. (7.92)
Return to summary
Protein IDs	Majority protein IDs	Protein names	Gene names	Median ENRC1	Median ENRC2	Median ENRC3	Median ENRI1	Median ENRI2	Median ENRI3	Peptides	Razor + unique peptides	Unique peptides	Sequence coverage [%]	Unique + razor sequence coverage [%]	Unique sequence coverage [%]	Mol. weight [kDa]	Q-value	Score	Intensity	MS/MS count	id	ROTS-statistic	pvalue	FDR	medENRI-medENRC	medENRC-medENRI	Median ENRC1	Median ENRC2	Median ENRC3	Median ENRI1	Median ENRI2	Median ENRI3
A2A432	A2A432	Cullin-4B	Cul4b	26.6418	26.6948	26.683	26.3529	26.4809	26.2873	17	17	11	20.1	20.1	13.8	110.7	0	51.641	2512300000	96	0	-1.20246	0.0783309	0.0176314	-0.3301	0.3301	26.6418	26.6948	26.683	26.3529	26.4809	26.2873
A2A4P0	A2A4P0	ATP-dependent RNA helicase DHX8	Dhx8	22.3212	22.2655	22.1748	22.3671	21.4567	21.7567	4	3	3	4.6	3.9	3.9	142.57	0	7.4507	104040000	3	1	-0.853516	0.130286	0.0762396	-0.5088	0.5088	22.3212	22.2655	22.1748	22.3671	21.4567	21.7567
A2A5R2	A2A5R2	Brefeldin A-inhibited guanine nucleotide-exchange protein 2	Arfgef2	23.8494	24.1043	23.7131	23.9962	24.4095	24.4326	16	7	7	10.9	5.7	5.7	202.24	0	26.306	495260000	14	2	1.04881	0.0918641	0.031425	0.5601	-0.5601	23.8494	24.1043	23.7131	23.9962	24.4095	24.4326
A2A6A1	A2A6A1	G patch domain-containing protein 8	Gpatch8	23.9736	23.8166	24.6387	23.6119	23.3348	23.6037	4	4	4	5	5	5	164.99	0	6.5124	385670000	4	4	-1.36743	0.0705785	0.0139236	-0.3699	0.3699	23.9736	23.8166	24.6387	23.6119	23.3348	23.6037
A2A6Q5	A2A6Q5	Cell division cycle protein 27 homolog	Cdc27	22.2542	22.1788	22.0691	NaN	NaN	NaN	4	4	4	6.1	6.1	6.1	91.841	0.00042891	3.1886	98946000	3	5	-45.6752	0.000744146	0	-14.2588	14.2588	22.2542	22.1788	22.0691	7.92	7.92	7.92
A2A7S8	A2A7S8	Uncharacterized protein KIAA1522	Kiaa1522	24.7449	24.8388	24.9274	25.2766	25.5335	25.6153	8	8	8	13.3	13.3	13.3	104.84	0	18.532	1000700000	17	6	2.09324	0.046701	0.000953743	0.6947	-0.6947	24.7449	24.8388	24.9274	25.2766	25.5335	25.6153
A2A863	A2A863	Integrin beta-4	Itgb4	29.099	29.0102	28.9505	27.8315	27.707	27.7726	40	40	40	29.3	29.3	29.3	201.65	0	221.57	9941200000	195	7	-5.07607	0.01414	0	-1.2376	1.2376	29.099	29.0102	28.9505	27.8315	27.707	27.7726
A2A8Z1	A2A8Z1	Oxysterol-binding protein-related protein 9	Osbpl9	24.2366	24.3738	24.5958	24.5094	24.3791	24.4267	4	4	4	6.9	6.9	6.9	83.108	0	10.816	597840000	10	9	0.120565	0.888502	0.90852	0.0529	-0.0529	24.2366	24.3738	24.5958	24.5094	24.3791	24.4267
A2A935	A2A935	PR domain zinc finger protein 16	Prdm16	27.9231	27.9828	28.0861	28.1035	27.7168	27.837	4	4	3	3.8	3.8	3.1	140.86	0	3.4467	6969800000	35	10	-0.355551	0.634655	0.675224	-0.1458	0.1458	27.9231	27.9828	28.0861	28.1035	27.7168	27.837
A2AAY5	A2AAY5	SH3 and PX domain-containing protein 2B	Sh3pxd2b	24.4138	25.2098	24.9657	22.1045	22.2736	22.022	5	5	4	6.2	6.2	5.3	101.52	0	9.9122	454780000	18	11	-6.24921	0.0101937	0	-2.8612	2.8612	24.4138	25.2098	24.9657	22.1045	22.2736	22.022
A2AB59	A2AB59	Rho GTPase-activating protein 27	Arhgap27	24.6136	24.77	24.5587	24.8579	25.1435	25.2331	6	6	6	10.1	10.1	10.1	97.047	0	8.6662	773450000	19	12	1.34758	0.0712691	0.01404	0.5299	-0.5299	24.6136	24.77	24.5587	24.8579	25.1435	25.2331
A2ABV5	A2ABV5	Mediator of RNA polymerase II transcription subunit 14	Med14	23.9106	23.9809	24.1104	23.9298	23.9614	23.9261	6	6	6	5.7	5.7	5.7	160.96	0	8.0137	422330000	14	13	-0.24655	0.762812	0.801351	-0.0511	0.0511	23.9106	23.9809	24.1104	23.9298	23.9614	23.9261
A2ADA5	A2ADA5	tRNA pseudouridine synthase-like 1	Pusl1	25.1951	25.1401	24.8885	24.3342	24.5549	24.3113	5	5	5	25.4	25.4	25.4	31.992	0	25.655	727320000	23	14	-2.16008	0.0453916	0.000500751	-0.8059	0.8059	25.1951	25.1401	24.8885	24.3342	24.5549	24.3113
A2ADY9;Q9DAF3	A2ADY9	Protein DDI1 homolog 2	Ddi2	27.0859	27.1142	27.1181	28.1116	27.9524	27.846	13	13	13	52.1	52.1	52.1	44.59	0	133.52	5613400000	137	15	3.22556	0.0274687	0	0.8382	-0.8382	27.0859	27.1142	27.1181	28.1116	27.9524	27.846
A2AF47	A2AF47	Dedicator of cytokinesis protein 11	Dock11	26.7747	26.7487	26.7213	24.4195	24.413	24.5018	18	18	17	9.7	9.7	9.3	237.77	0	45.278	1769200000	63	16	-10.354	0.00424057	0	-2.3292	2.3292	26.7747	26.7487	26.7213	24.4195	24.413	24.5018
A2AGH6	A2AGH6	Mediator of RNA polymerase II transcription subunit 12	Med12	22.7296	22.6884	22.6441	22.46	21.8926	22.5083	3	3	3	1.8	1.8	1.8	244.56	0	8.33	149170000	7	17	-1.02875	0.094465	0.0345253	-0.2284	0.2284	22.7296	22.6884	22.6441	22.46	21.8926	22.5083
A2AGT5	A2AGT5	Cytoskeleton-associated protein 5	Ckap5	27.6382	27.6518	27.7021	27.0547	27.0885	26.9673	30	30	30	19.1	19.1	19.1	225.63	0	98.942	4392900000	161	18	-2.71506	0.0348661	0.000500751	-0.5971	0.5971	27.6382	27.6518	27.7021	27.0547	27.0885	26.9673
A2AGX3	A2AGX3	PR domain-containing protein 11	Prdm11	26.0393	26.3945	25.9644	25.7172	26.3152	25.9091	2	2	2	3.9	3.9	3.9	63.383	0.0071457	1.9067	2106200000	24	19	-0.370741	0.615322	0.655391	-0.1302	0.1302	26.0393	26.3945	25.9644	25.7172	26.3152	25.9091
A2AI08	A2AI08	Taperin	Tprn	24.5575	24.2415	24.3481	24.5205	24.4849	24.32	7	7	7	14.4	14.4	14.4	80.088	0	24.902	571350000	13	20	0.197134	0.813907	0.845219	0.1368	-0.1368	24.5575	24.2415	24.3481	24.5205	24.4849	24.32
A2AIV2	A2AIV2	Protein virilizer homolog	Kiaa1429	24.4764	24.7252	24.6559	24.1213	23.9985	24.0183	3	3	3	2.6	2.6	2.6	201.44	0	25.555	561960000	4	22	-2.09682	0.0465431	0.000953743	-0.6376	0.6376	24.4764	24.7252	24.6559	24.1213	23.9985	24.0183
A2AJ15	A2AJ15	Endoplasmic reticulum mannosyl-oligosaccharide 1,2-alpha-mannosidase	Man1b1	23.9586	24.1421	24.0941	24.1358	23.9645	24.1481	3	3	3	6.4	6.4	6.4	75.149	0.0014837	2.9492	465320000	4	23	0.0659753	0.939059	0.950154	0.0417	-0.0417	23.9586	24.1421	24.0941	24.1358	23.9645	24.1481
A2AKK5;Q8BGG9	A2AKK5;Q8BGG9	Acyl-coenzyme A amino acid N-acyltransferase 1;Acyl-coenzyme A amino acid N-acyltransferase 2	Acnat1;Acnat2	26.0906	26.2677	26.032	27.878	27.8213	27.7531	11	11	11	32.2	32.2	32.2	46.07	0	29.18	3915900000	117	24	6.26066	0.0101261	0	1.7307	-1.7307	26.0906	26.2677	26.032	27.878	27.8213	27.7531
A2ALW5	A2ALW5	DnaJ homolog subfamily C member 25	Dnajc25	23.341	23.4303	23.1439	23.4233	22.9296	23.0127	2	2	2	5	5	5	41.937	0.0034462	2.2403	249240000	8	26	-0.50261	0.430095	0.451555	-0.3283	0.3283	23.341	23.4303	23.1439	23.4233	22.9296	23.0127
A2AN08	A2AN08	E3 ubiquitin-protein ligase UBR4	Ubr4	28.0259	28.0494	28.0919	27.9875	27.9537	27.96	48	48	48	12.5	12.5	12.5	572.28	0	205.88	7041300000	276	27	-0.418387	0.551329	0.58559	-0.0894	0.0894	28.0259	28.0494	28.0919	27.9875	27.9537	27.96
A2APB8	A2APB8	Targeting protein for Xklp2	Tpx2	25.3478	25.4035	25.6027	NaN	NaN	22.7137	11	11	11	18	18	18	85.893	0	26.485	643120000	23	28	-2.59251	0.0368991	0.000500751	-17.4835	17.4835	25.3478	25.4035	25.6027	7.92	7.92	22.7137
A2APY7	A2APY7	NADH dehydrogenase [ubiquinone] 1 alpha subcomplex assembly factor 5	Ndufaf5	23.7958	23.9384	23.464	23.6967	24.1595	23.7452	3	3	3	9	9	9	38.404	0	3.5109	371920000	16	29	0.341759	0.651334	0.692456	-0.0506	0.0506	23.7958	23.9384	23.464	23.6967	24.1595	23.7452
A2AQ19	A2AQ19	RNA polymerase-associated protein RTF1 homolog	Rtf1	24.1876	24.36	24.4083	22.8741	23.3685	23.6644	4	4	4	6.7	6.7	6.7	80.796	0	27.689	401140000	17	30	-2.36315	0.0410626	0.000500751	-0.9915	0.9915	24.1876	24.36	24.4083	22.8741	23.3685	23.6644
A2AQ25	A2AQ25	Sickle tail protein	Skt	26.1421	26.026	26.0356	25.568	25.498	25.6767	20	20	20	13.8	13.8	13.8	213.03	0	53.57	1505900000	57	31	-1.91786	0.0514949	0.00314748	-0.4676	0.4676	26.1421	26.026	26.0356	25.568	25.498	25.6767
A2AR02	A2AR02	Peptidyl-prolyl cis-trans isomerase G	Ppig	24.4776	24.0474	24.175	24.1426	23.991	24.2206	6	6	6	10.6	10.6	10.6	88.324	0	17.156	500770000	15	33	-0.34482	0.647812	0.689007	-0.0324	0.0324	24.4776	24.0474	24.175	24.1426	23.991	24.2206
A2ARJ3	A2ARJ3	Transmembrane protein 236	Tmem236	24.4035	24.1245	24.1276	26.6255	26.6349	26.6564	3	3	3	17.7	17.7	17.7	38.679	0	89.743	2014200000	65	35	8.5545	0.00633771	0	2.5073	-2.5073	24.4035	24.1245	24.1276	26.6255	26.6349	26.6564
A2AS89	A2AS89	Agmatinase, mitochondrial	Agmat	26.7406	26.5757	26.7192	27.8337	27.8077	27.798	8	8	8	31.6	31.6	31.6	38.255	0	113.66	4842200000	118	36	4.67205	0.0156283	0	1.0885	-1.0885	26.7406	26.5757	26.7192	27.8337	27.8077	27.798
A2ASQ1	A2ASQ1	Agrin;Agrin N-terminal 110 kDa subunit;Agrin C-terminal 110 kDa subunit;Agrin C-terminal 90 kDa fragment;Agrin C-terminal 22 kDa fragment	Agrn	23.4723	23.6131	23.2816	23.6564	23.625	23.4737	5	5	5	3.2	3.2	3.2	207.54	0	6.2582	288820000	6	37	0.429233	0.535355	0.567332	0.1527	-0.1527	23.4723	23.6131	23.2816	23.6564	23.625	23.4737
A2ASS6;REV__Q8BQ48	A2ASS6	Titin	Ttn	26.9896	27.1973	26.9216	26.9741	26.9704	26.9387	14	14	14	0.4	0.4	0.4	3906.4	0	5.2664	3566500000	40	38	-0.274407	0.732761	0.772107	-0.0192	0.0192	26.9896	27.1973	26.9216	26.9741	26.9704	26.9387
A2ASZ8;Q6GQS1	A2ASZ8;Q6GQS1	Calcium-binding mitochondrial carrier protein SCaMC-2;Calcium-binding mitochondrial carrier protein SCaMC-3	Slc25a25;Slc25a23	25.2598	25.3569	24.9765	25.2196	24.7297	NaN	2	2	2	3.8	3.8	3.8	52.62	0.0012747	2.988	682770000	7	39	-1.00663	0.0978488	0.0375573	-0.5301	0.5301	25.2598	25.3569	24.9765	25.2196	24.7297	7.92
A2AWA9	A2AWA9	Rab GTPase-activating protein 1	Rabgap1	25.4407	25.355	25.4759	24.5803	24.838	24.9129	12	12	11	12.5	12.5	11.7	120.8	0	21.957	964830000	24	40	-2.17823	0.0449421	0.000500751	-0.6027	0.6027	25.4407	25.355	25.4759	24.5803	24.838	24.9129
A2AWP8	A2AWP8	Rho guanine nucleotide exchange factor 10-like protein	Arhgef10l	23.279	22.9816	23.1366	NaN	NaN	NaN	3	3	3	2.9	2.9	2.9	139.99	0.0071485	1.9085	240640000	1	41	-42.1984	0.000902971	0	-15.2166	15.2166	23.279	22.9816	23.1366	7.92	7.92	7.92
A2BDX3	A2BDX3	Adenylyltransferase and sulfurtransferase MOCS3;Molybdopterin-synthase adenylyltransferase;Molybdopterin-synthase sulfurtransferase	Mocs3	25.9306	26.1713	25.938	26.218	26.1497	26.0901	4	4	4	10.7	10.7	10.7	49.374	0	7.769	1944000000	48	42	0.502452	0.430444	0.45195	0.2117	-0.2117	25.9306	26.1713	25.938	26.218	26.1497	26.0901
A2BE28	A2BE28	Ribosomal biogenesis protein LAS1L	Las1l	26.6911	26.6703	26.8102	25.9457	25.6851	25.7133	12	12	12	17.5	17.5	17.5	89.413	0	50.798	2227500000	87	43	-3.3261	0.0263186	0	-0.9778	0.9778	26.6911	26.6703	26.8102	25.9457	25.6851	25.7133
A2BH40	A2BH40	AT-rich interactive domain-containing protein 1A	Arid1a	27.2476	27.1803	27.2655	26.4319	26.5316	26.5754	25	24	24	15.3	15	15	242.09	0	80.885	3370500000	102	44	-2.99542	0.0304453	0	-0.716	0.716	27.2476	27.1803	27.2655	26.4319	26.5316	26.5754
A2RSY6	A2RSY6	TRMT1-like protein	Trmt1l	24.2582	24.3729	24.4534	24.2336	24.1181	23.9559	6	6	6	10.9	10.9	10.9	80.86	0	17.127	534840000	20	46	-0.89775	0.119228	0.0638298	-0.2548	0.2548	24.2582	24.3729	24.4534	24.2336	24.1181	23.9559
A2RTL5	A2RTL5	Arginine/serine-rich coiled-coil protein 2	Rsrc2	23.1203	23.375	23.2363	22.8714	NaN	23.1272	3	3	3	13.3	13.3	13.3	43.876	0	9.4723	206730000	3	47	-1.01314	0.0967715	0.0370144	-0.3649	0.3649	23.1203	23.375	23.2363	22.8714	7.92	23.1272
A3KGB4	A3KGB4	TBC1 domain family member 8B	Tbc1d8b	23.1655	23.6759	23.3764	24.2093	24.3096	24.1714	4	4	4	3.9	3.9	3.9	127.89	0	3.3959	409440000	15	48	2.39785	0.040164	0.000500751	0.8329	-0.8329	23.1655	23.6759	23.3764	24.2093	24.3096	24.1714
A3KGS3	A3KGS3	Ral GTPase-activating protein subunit alpha-2	Ralgapa2	24.2603	24.4144	24.2425	24.3036	24.2797	24.0638	7	7	7	4.5	4.5	4.5	210.29	0	14.222	544810000	18	49	-0.317266	0.681768	0.723734	0.0194	-0.0194	24.2603	24.4144	24.2425	24.3036	24.2797	24.0638
A3KMP2	A3KMP2	Tetratricopeptide repeat protein 38	Ttc38	24.3669	24.219	24.7241	26.5469	26.5137	26.5668	10	10	10	26.5	26.5	26.5	52.223	0	54.203	1511300000	75	50	6.1804	0.0103741	0	2.18	-2.18	24.3669	24.219	24.7241	26.5469	26.5137	26.5668
A6H611	A6H611	Mitochondrial intermediate peptidase	Mipep	24.9914	25.1456	24.9917	24.6709	24.3865	24.6649	8	8	8	13.2	13.2	13.2	80.851	0	12.223	803940000	40	51	-1.57872	0.0631616	0.011446	-0.3268	0.3268	24.9914	25.1456	24.9917	24.6709	24.3865	24.6649
A6H6A9	A6H6A9	Rab GTPase-activating protein 1-like	Rabgap1l	22.2169	22.292	22.2833	22.8311	23.8701	23.0989	4	3	3	4.7	3.6	3.6	92.403	0.001681	2.8269	165880000	2	52	1.99589	0.0490576	0.00184758	0.8156	-0.8156	22.2169	22.292	22.2833	22.8311	23.8701	23.0989
A6H8H2	A6H8H2	DENN domain-containing protein 4C	Dennd4c	24.1306	23.7302	24.0526	23.8414	23.7803	23.374	7	7	7	5	5	5	211.46	0	11.011	436560000	6	54	-0.802592	0.143082	0.0915493	-0.2723	0.2723	24.1306	23.7302	24.0526	23.8414	23.7803	23.374
A8C756	A8C756	Thyroid adenoma-associated protein homolog	Thada	24.5324	24.9257	24.7891	24.6919	23.7984	NaN	5	5	5	3.1	3.1	3.1	217.29	0	16.914	250500000	5	55	-1.07051	0.0889888	0.0283019	-0.9907	0.9907	24.5324	24.9257	24.7891	24.6919	23.7984	7.92
B1AR13	B1AR13	CDGSH iron-sulfur domain-containing protein 3, mitochondrial	Cisd3	27.7518	28.0597	27.761	27.8614	27.9542	27.9373	9	9	9	49.6	49.6	49.6	15.676	0	24.245	6361300000	132	57	0.203784	0.807163	0.841379	0.1763	-0.1763	27.7518	28.0597	27.761	27.8614	27.9542	27.9373
B1AUE5	B1AUE5	Peroxisome biogenesis factor 10	Pex10	22.2382	22.2062	22.3727	22.3187	22.3185	22.2919	3	3	3	11.1	11.1	11.1	37.157	0	3.7157	131820000	2	58	0.15441	0.857491	0.881728	0.0803	-0.0803	22.2382	22.2062	22.3727	22.3187	22.3185	22.2919
B1AVZ0	B1AVZ0	Uracil phosphoribosyltransferase homolog	Uprt	24.6421	24.748	24.7291	25.0191	24.9513	25.0393	5	5	5	21.9	21.9	21.9	34.278	0	32.758	778350000	27	59	1.27895	0.0746928	0.0156729	0.29	-0.29	24.6421	24.748	24.7291	25.0191	24.9513	25.0393
B1AX39	B1AX39	Zinc finger CCHC domain-containing protein 7	Zcchc7	22.1559	22.4336	22.3987	NaN	NaN	NaN	2	2	2	3.1	3.1	3.1	63	0.0078802	1.8193	42532000	2	60	-40.5702	0.00103675	0	-14.4787	14.4787	22.1559	22.4336	22.3987	7.92	7.92	7.92
B1AXP6	B1AXP6	Mitochondrial import receptor subunit TOM5 homolog	Tomm5	27.4857	27.5754	27.5422	27.0096	27.1528	27.1262	5	5	5	62.7	62.7	62.7	6.0372	0	3.7799	4355100000	47	61	-1.81703	0.0554382	0.00690548	-0.416	0.416	27.4857	27.5754	27.5422	27.0096	27.1528	27.1262
B1AY13	B1AY13	Ubiquitin carboxyl-terminal hydrolase 24	Usp24	24.78	25.0878	24.8986	24.6234	24.3878	24.3792	11	11	11	5.4	5.4	5.4	294	0	15.338	708970000	15	62	-1.47889	0.0663916	0.0122722	-0.5108	0.5108	24.78	25.0878	24.8986	24.6234	24.3878	24.3792
B1AZI6	B1AZI6	THO complex subunit 2	Thoc2	26.5494	26.5641	26.493	26.2669	26.1555	26.156	15	15	15	10.7	10.7	10.7	182.77	0	57.774	2211600000	73	63	-1.47131	0.0667056	0.0122722	-0.3934	0.3934	26.5494	26.5641	26.493	26.2669	26.1555	26.156
B1AZP2	B1AZP2	Disks large-associated protein 4	Dlgap4	23.3805	23.8519	23.814	23.7731	23.5417	23.5811	3	3	3	2.7	2.7	2.7	108.04	0.0016842	2.8484	326110000	18	64	-0.140422	0.870809	0.893492	-0.2329	0.2329	23.3805	23.8519	23.814	23.7731	23.5417	23.5811
B2RQC6	B2RQC6	CAD protein;Glutamine-dependent carbamoyl-phosphate synthase;Aspartate carbamoyltransferase;Dihydroorotase	Cad	30.369	30.4259	30.3553	28.6776	28.5109	28.581	60	57	57	37.8	36.8	36.8	243.24	0	323.31	24128000000	594	65	-7.38281	0.00807405	0	-1.788	1.788	30.369	30.4259	30.3553	28.6776	28.5109	28.581
B2RRE7	B2RRE7	OTU domain-containing protein 4	Otud4	24.3967	24.4111	24.4356	24.0061	23.6816	23.8937	5	5	5	6.8	6.8	6.8	123.05	0	17.266	465380000	17	66	-1.93833	0.0506062	0.00271125	-0.5174	0.5174	24.3967	24.4111	24.4356	24.0061	23.6816	23.8937
B2RX12;P70170	B2RX12	Canalicular multispecific organic anion transporter 2	Abcc3	27.2355	27.0484	27.1131	28.0834	28.054	28.027	25	25	25	20.2	20.2	20.2	169.12	0	126.69	5547600000	177	67	3.73125	0.0225302	0	0.9409	-0.9409	27.2355	27.0484	27.1131	28.0834	28.054	28.027
B2RXC1	B2RXC1	Trafficking protein particle complex subunit 11	Trappc11	24.1727	23.9287	23.9453	24.1173	24.3556	24.388	6	6	6	5.4	5.4	5.4	128.39	0	6.5108	476020000	23	68	0.88663	0.12192	0.0672659	0.4103	-0.4103	24.1727	23.9287	23.9453	24.1173	24.3556	24.388
B2RXS4	B2RXS4	Plexin-B2	Plxnb2	27.6197	27.6623	27.5728	27.214	27.1061	27.1416	22	22	22	15.4	15.4	15.4	206.23	0	104.44	4688900000	172	69	-2.01077	0.0485875	0.00140581	-0.4781	0.4781	27.6197	27.6623	27.5728	27.214	27.1061	27.1416
B2RY04	B2RY04	Dedicator of cytokinesis protein 5	Dock5	22.9968	23.4681	23.1782	24.6003	24.1398	24.1081	9	8	8	5.8	5.2	5.2	214.43	0	17.862	381860000	10	70	2.67039	0.0354299	0.000500751	0.9616	-0.9616	22.9968	23.4681	23.1782	24.6003	24.1398	24.1081
B2RY56	B2RY56	RNA-binding protein 25	Rbm25	28.9145	28.9683	28.8311	28.3504	28.3514	28.4387	27	27	27	32	32	32	99.551	0	148.41	11566000000	242	71	-2.1899	0.0445345	0.000500751	-0.5631	0.5631	28.9145	28.9683	28.8311	28.3504	28.3514	28.4387
B9EJ86	B9EJ86	Oxysterol-binding protein	Osbpl8	22.2052	22.3218	22.3169	21.4514	21.2412	21.2369	2	2	2	2.9	2.9	2.9	101.27	0	4.4228	109060000	1	72	-3.59291	0.0237479	0	-1.0757	1.0757	22.2052	22.3218	22.3169	21.4514	21.2412	21.2369
B9EJR8	B9EJR8	Dynein assembly factor 5, axonemal	Dnaaf5	22.7504	23.4846	24.2326	21.4231	21.4799	21.0561	4	4	4	6.2	6.2	6.2	93.85	0	8.4191	196730000	7	73	-3.40036	0.0254843	0	-2.0615	2.0615	22.7504	23.4846	24.2326	21.4231	21.4799	21.0561
B9EKI3	B9EKI3	TATA element modulatory factor	Tmf1	21.8965	22.2467	22.2395	21.8146	21.9043	22.0129	2	2	2	2	2	2	121.8	0.0016729	2.7502	113310000	3	74	-0.680162	0.209846	0.175792	-0.3352	0.3352	21.8965	22.2467	22.2395	21.8146	21.9043	22.0129
CON__P02533;Q61781;CON__Q6IFX2;Q6IFX2;CON__Q9Z2K1;CON__Q3ZAW8;Q9Z2K1;CON__Q61782	P02533	Keratin, type I cytoskeletal 14	Krt14	28.89	27.2102	29.1955	28.6296	28.0461	27.8364	16	6	3	28.8	17.4	9.7	51.621	0	49.972	12904000000	122	84	-0.30685	0.694511	0.73308	-0.8439	0.8439	28.89	27.2102	29.1955	28.6296	28.0461	27.8364
CON__P05784;P05784;CON__H-INV:HIT000015463	P05784	Keratin, type I cytoskeletal 18	Krt18	34.9807	34.9851	34.8313	34.2049	34.1513	34.2074	46	46	43	83.5	83.5	79.7	47.538	0	323.31	711580000000	1585	95	-3.05425	0.0298815	0	-0.7758	0.7758	34.9807	34.9851	34.8313	34.2049	34.1513	34.2074
CON__P07744;P07744	P07744	Keratin, type II cytoskeletal 4	Krt4	26.8348	26.8656	26.9147	24.2206	24.0929	23.9065	14	11	10	28.2	25.1	23.4	56.283	0	99.647	2020100000	67	97	-9.84924	0.00473667	0	-2.7727	2.7727	26.8348	26.8656	26.9147	24.2206	24.0929	23.9065
CON__P19001;P19001	P19001	Keratin, type I cytoskeletal 19	Krt19	36.0266	35.9744	35.8529	35.7438	35.6652	35.7722	44	41	29	89.3	85.4	66.7	44.541	0	323.31	1670300000000	2064	103	-0.894803	0.120033	0.064901	-0.2306	0.2306	36.0266	35.9744	35.8529	35.7438	35.6652	35.7722
CON__Q99PS0;Q99PS0;CON__Q9C075	Q99PS0	Keratin, type I cytoskeletal 23	Krt23	29.6324	29.6437	29.4719	27.8847	27.8387	28.0247	30	30	29	69.7	69.7	67.5	48.026	0	277.17	15123000000	269	116	-6.20072	0.0103065	0	-1.7477	1.7477	29.6324	29.6437	29.4719	27.8847	27.8387	28.0247
CON__Q9D312;Q9D312	Q9D312	Keratin, type I cytoskeletal 20	Krt20	28.6355	28.6339	28.4598	30.7038	30.5944	30.7136	29	28	22	64.5	64.5	54.5	49.034	0	323.31	29348000000	358	117	8.06378	0.006924	0	2.0699	-2.0699	28.6355	28.6339	28.4598	30.7038	30.5944	30.7136
CON__Q9DCV7;Q9DCV7;CON__Q3KNV1;CON__P08729	Q9DCV7	Keratin, type II cytoskeletal 7	Krt7	34.273	34.2562	34.1653	33.1264	33.1112	33.1195	46	41	33	78.6	73.1	68.5	50.708	0	323.31	419870000000	1463	118	-4.97212	0.0146361	0	-1.1367	1.1367	34.273	34.2562	34.1653	33.1264	33.1112	33.1195
D3YXK2	D3YXK2	Scaffold attachment factor B1	Safb	28.8476	28.7643	28.869	28.031	27.944	27.9299	23	23	15	28.8	28.8	19.2	105.1	0	282.9	9886300000	181	119	-3.65488	0.0231616	0	-0.9036	0.9036	28.8476	28.7643	28.869	28.031	27.944	27.9299
D3YZP9	D3YZP9	Coiled-coil domain-containing protein 6	Ccdc6	24.8649	24.4667	25.0925	25.0656	24.7019	24.9564	6	6	6	14.5	14.5	14.5	52.938	0	66.834	802520000	27	120	0.248431	0.760837	0.799347	0.0915	-0.0915	24.8649	24.4667	25.0925	25.0656	24.7019	24.9564
D3Z7P3	D3Z7P3	Glutaminase kidney isoform, mitochondrial	Gls	29.2727	29.2962	29.1992	29.4712	29.3958	29.4473	24	24	24	51.8	51.8	51.8	73.963	0	323.31	18333000000	443	122	0.803042	0.142975	0.0912933	0.1746	-0.1746	29.2727	29.2962	29.1992	29.4712	29.3958	29.4473
E9PV24	E9PV24	Fibrinogen alpha chain;Fibrinopeptide A;Fibrinogen alpha chain	Fga	23.0648	22.9221	23.0911	23.8209	23.461	23.7019	3	3	3	6	6	6	87.428	0	10.472	286560000	11	125	2.06144	0.0474211	0.000953743	0.6371	-0.6371	23.0648	22.9221	23.0911	23.8209	23.461	23.7019
E9PVA8	E9PVA8	Stalled ribosome sensor GCN1	Gcn1l1	29.922	29.9475	29.9717	29.6103	29.6181	29.6389	89	89	89	39.2	39.2	39.2	293.02	0	323.31	25296000000	729	126	-1.57059	0.0634322	0.011446	-0.3294	0.3294	29.922	29.9475	29.9717	29.6103	29.6181	29.6389
E9PVX6	E9PVX6	Proliferation marker protein Ki-67 (	Mki67	30.481	30.5099	30.5187	27.8149	27.6463	27.5958	104	104	104	47	47	47	350.86	0	323.31	23620000000	639	127	-10.9541	0.00396997	0	-2.8636	2.8636	30.481	30.5099	30.5187	27.8149	27.6463	27.5958
E9PW74	E9PW74	GTPase IMAP family member GIMD1	Gimd1	24.7618	23.9162	25.0346	24.9237	25.028	24.6597	4	4	4	26.3	26.3	26.3	24.218	0	11.888	777910000	7	128	0.550671	0.361841	0.368312	0.1619	-0.1619	24.7618	23.9162	25.0346	24.9237	25.028	24.6597
E9PZJ8	E9PZJ8	Activating signal cointegrator 1 complex subunit 3	Ascc3	25.4224	25.2886	25.1396	24.7528	24.7823	24.8754	14	14	14	7.3	7.3	7.3	250.55	0	18.138	881590000	32	129	-1.71659	0.0592572	0.0101958	-0.5063	0.5063	25.4224	25.2886	25.1396	24.7528	24.7823	24.8754
E9PZM4	E9PZM4	Chromodomain-helicase-DNA-binding protein 2	Chd2	20.47	26.1531	24.7296	20.2547	21.9922	21.5522	5	3	3	2.7	1.5	1.5	210.8	0.00042799	3.151	14821000000	4	130	-1.27475	0.0750054	0.0156729	-3.1774	3.1774	20.47	26.1531	24.7296	20.2547	21.9922	21.5522
E9Q1P8;Q8K3X4	E9Q1P8	Interferon regulatory factor 2-binding protein 2	Irf2bp2	27.0424	27.1138	27.1881	25.9126	25.7869	25.9635	14	14	14	43.2	43.2	43.2	59.291	0	183.34	2674000000	83	132	-4.76992	0.0153577	0	-1.2012	1.2012	27.0424	27.1138	27.1881	25.9126	25.7869	25.9635
E9Q394	E9Q394	A-kinase anchor protein 13 (AKAP-13) (AKAP-Lbc)	Akap13	24.1825	24.0963	24.0247	23.8614	23.7964	23.9756	5	5	5	2.8	2.8	2.8	303.97	0	3.3428	458680000	6	133	-0.8609	0.128065	0.0737115	-0.2349	0.2349	24.1825	24.0963	24.0247	23.8614	23.7964	23.9756
E9Q3L2	E9Q3L2	Phosphatidylinositol 4-kinase alpha (PI4-kinase alpha) (PI4K-alpha) (PtdIns-4-kinase alpha) (EC 2.7.1.67)	Pi4ka	22.8673	23.3283	23.4145	23.6592	23.8373	24.3304	6	6	6	3.3	3.3	3.3	237.04	0	9.5536	323630000	15	134	1.63131	0.0615441	0.0107827	0.509	-0.509	22.8673	23.3283	23.4145	23.6592	23.8373	24.3304
E9Q414	E9Q414	Apolipoprotein B-100;Apolipoprotein B-48	Apob	28.1517	27.915	28.0527	32.0035	31.9344	31.966	106	106	105	26.1	26.1	25.8	509.43	0	323.31	61420000000	1038	135	15.0228	0.00268463	0	3.9133	-3.9133	28.1517	27.915	28.0527	32.0035	31.9344	31.966
E9Q4P1	E9Q4P1	WD repeat and FYVE domain-containing protein 1 (WD40- and FYVE domain-containing protein 1)	Wdfy1	24.8859	25.1206	25.0556	25.3595	25.2284	25.2516	4	4	4	13.4	13.4	13.4	46.217	0	8.2257	945340000	39	136	0.956967	0.107526	0.0480884	0.196	-0.196	24.8859	25.1206	25.0556	25.3595	25.2284	25.2516
E9Q555	E9Q555	E3 ubiquitin-protein ligase RNF213	Rnf213	27.2706	27.2321	27.3487	26.7384	26.6703	26.6679	40	40	40	10.1	10.1	10.1	584.78	0	114.22	3437900000	103	137	-2.55706	0.0373952	0.000500751	-0.6003	0.6003	27.2706	27.2321	27.3487	26.7384	26.6703	26.6679
E9Q557	E9Q557	Desmoplakin	Dsp	31.8729	31.9083	31.7496	31.3383	31.2068	31.3572	154	154	154	54.8	54.8	54.8	332.91	0	323.31	88030000000	1880	138	-2.10843	0.0462079	0.000953743	-0.5346	0.5346	31.8729	31.9083	31.7496	31.3383	31.2068	31.3572
E9Q5G3	E9Q5G3	Kinesin-like protein KIF23	Kif23	25.6017	25.8717	25.6631	26.1758	26.322	26.15	10	10	10	12.7	12.7	12.7	108.77	0	49.419	1719100000	75	140	1.75103	0.0580895	0.00877926	0.5127	-0.5127	25.6017	25.8717	25.6631	26.1758	26.322	26.15
E9Q5K9	E9Q5K9	YTH domain-containing protein 1	Ythdc1	25.4571	25.427	25.2106	24.534	24.4816	24.3821	6	6	6	8.3	8.3	8.3	85.648	0	12.404	837260000	14	141	-3.21634	0.027604	0	-0.9454	0.9454	25.4571	25.427	25.2106	24.534	24.4816	24.3821
E9Q634	E9Q634	Unconventional myosin-Ie	Myo1e	27.5416	27.3962	27.1925	26.6611	26.8559	26.8504	20	20	17	22.5	22.5	19	126.82	0	55.571	3811900000	80	142	-1.89684	0.0527974	0.00489324	-0.5458	0.5458	27.5416	27.3962	27.1925	26.6611	26.8559	26.8504
E9Q6J5	E9Q6J5	Biorientation of chromosomes in cell division protein 1-like 1	Bod1l	24.4217	24.2099	24.7938	23.268	23.052	23.4943	7	7	7	3.7	3.7	3.7	327.45	0	30.317	388140000	10	143	-2.98577	0.0305355	0	-1.1537	1.1537	24.4217	24.2099	24.7938	23.268	23.052	23.4943
E9Q735	E9Q735	Ubiquitin conjugation factor E4 A	Ube4a	24.8069	24.7138	25.0604	24.9922	24.6031	25.0081	6	6	6	7.5	7.5	7.5	118.2	0	24.86	813170000	22	144	0.0207567	0.980153	0.985166	0.1853	-0.1853	24.8069	24.7138	25.0604	24.9922	24.6031	25.0081
E9Q784	E9Q784	Zinc finger CCCH domain-containing protein 13	Zc3h13	24.1003	23.738	23.7105	NaN	NaN	NaN	3	3	3	2.2	2.2	2.2	203.75	0	3.4672	248460000	2	145	-38.0048	0.0011946	0	-15.818	15.818	24.1003	23.738	23.7105	7.92	7.92	7.92
E9Q7D5	E9Q7D5	Rho guanine nucleotide exchange factor 5	Arhgef5	23.911	23.9171	24.0972	24.0107	24.2694	24.2	6	6	6	4.7	4.7	4.7	176.66	0	12.547	489560000	20	146	0.640967	0.250114	0.227466	0.2829	-0.2829	23.911	23.9171	24.0972	24.0107	24.2694	24.2
E9Q7P9	E9Q7P9	Cadherin-related family member 2	Cdhr2	24.7616	24.8638	24.6435	27.3812	27.5871	27.4974	13	13	13	11.6	11.6	11.6	142.63	0	59.078	2696700000	61	147	9.85668	0.00469157	0	2.7358	-2.7358	24.7616	24.8638	24.6435	27.3812	27.5871	27.4974
E9Q8D0	E9Q8D0	DnaJ homolog subfamily C member 21	Dnajc21	22.4936	22.2755	22.284	22.4897	22.0899	22.2579	2	2	2	4.1	4.1	4.1	61.734	0.0028712	2.4291	95030000	1	148	-0.220389	0.790396	0.825906	-0.0261	0.0261	22.4936	22.2755	22.284	22.4897	22.0899	22.2579
E9QAM5	E9QAM5	Helicase with zinc finger domain 2	Helz2	24.8604	24.3979	24.3327	25.0802	24.8803	25.0534	5	5	5	2.2	2.2	2.2	331.56	0	5.2325	992160000	7	149	1.29053	0.0740683	0.0155226	0.6555	-0.6555	24.8604	24.3979	24.3327	25.0802	24.8803	25.0534
F6ZDS4	F6ZDS4	Nucleoprotein TPR	Tpr	30.3838	30.4684	30.4588	29.9956	29.8908	30.0278	86	86	86	38.3	38.3	38.3	273.99	0	323.31	33478000000	702	150	-1.94607	0.0503786	0.00228102	-0.4632	0.4632	30.3838	30.4684	30.4588	29.9956	29.8908	30.0278
F7BJB9	F7BJB9	MORC family CW-type zinc finger protein 3 (Nuclear matrix protein 2) (Zinc finger CW-type coiled-coil domain protein 3)	Morc3	23.8915	23.7635	24.5196	23.1458	22.9086	23.034	8	8	8	12	12	12	106.52	0	18.679	366850000	11	151	-2.37321	0.0408145	0.000500751	-0.8575	0.8575	23.8915	23.7635	24.5196	23.1458	22.9086	23.034
F7BWT7	F7BWT7	Tetraspanin-15	Tspan15	24.8624	25.1044	24.6516	26.8266	26.4564	26.4942	3	3	3	11.6	11.6	11.6	33.07	0	4.6772	1788000000	5	152	4.69952	0.0155832	0	1.6318	-1.6318	24.8624	25.1044	24.6516	26.8266	26.4564	26.4942
F8VPN2	F8VPN2	Testis-expressed protein 15	Tex15	22.5391	22.8149	22.6226	23.3325	23.0156	23.1628	2	2	2	0.7	0.7	0.7	311.28	0.0059749	1.9588	203190000	2	153	1.63564	0.0614109	0.0107827	0.5402	-0.5402	22.5391	22.8149	22.6226	23.3325	23.0156	23.1628
F8VPU2	F8VPU2	FERM, RhoGEF and pleckstrin domain-containing protein 1	Farp1	26.3829	26.4176	26.4062	25.1091	24.9662	25.084	10	10	10	12.3	12.3	12.3	118.87	0	34.362	1593000000	78	154	-5.73567	0.0115693	0	-1.3222	1.3222	26.3829	26.4176	26.4062	25.1091	24.9662	25.084
G3X9J0	G3X9J0	Signal-induced proliferation-associated 1-like protein 3 (SIPA1-like protein 3) (SPA-1-like protein 3)	Sipa1l3	24.0454	23.8637	24.1381	23.5375	23.5551	23.3585	7	7	7	5	5	5	195.06	0	11.841	375410000	11	157	-1.82096	0.0554157	0.00690548	-0.5079	0.5079	24.0454	23.8637	24.1381	23.5375	23.5551	23.3585
G3X9K3	G3X9K3	Brefeldin A-inhibited guanine nucleotide-exchange protein 1	Arfgef1	27.3755	27.5537	27.3726	27.4892	27.651	27.6989	28	28	19	19	19	14	208.5	0	97.254	5148800000	151	158	0.646	0.244913	0.220776	0.2755	-0.2755	27.3755	27.5537	27.3726	27.4892	27.651	27.6989
G5E829;Q9R0K7	G5E829	Plasma membrane calcium-transporting ATPase 1	Atp2b1	28.3906	28.3321	28.2624	29.0238	29.0657	29.1054	30	30	19	32.5	32.5	22	134.75	0	186.68	12606000000	355	159	3.14907	0.0284383	0	0.7336	-0.7336	28.3906	28.3321	28.2624	29.0238	29.0657	29.1054
G5E870	G5E870	E3 ubiquitin-protein ligase TRIP12	Trip12	26.7756	26.8422	26.903	25.8749	25.8325	25.5887	21	21	21	13.9	13.9	13.9	224.13	0	113.42	2317300000	84	160	-3.75225	0.0222822	0	-1.0097	1.0097	26.7756	26.8422	26.903	25.8749	25.8325	25.5887
G5E8K5	G5E8K5	Ankyrin-3	Ank3	25.238	25.4232	25.3476	25.1815	25.0949	25.0109	11	11	10	6.3	6.3	5.8	214.06	0	51.642	1020900000	48	161	-0.914761	0.115871	0.0589962	-0.2527	0.2527	25.238	25.4232	25.3476	25.1815	25.0949	25.0109
O08528;Q3TRM8	O08528	Hexokinase-2	Hk2	29.4994	29.5236	29.429	27.971	27.8238	27.9632	38	36	33	45.5	43.5	41	102.53	0	238.52	13786000000	343	162	-6.3707	0.00987804	0	-1.5362	1.5362	29.4994	29.5236	29.429	27.971	27.8238	27.9632
O08529	O08529	Calpain-2 catalytic subunit	Capn2	26.6675	26.8435	26.7372	26.1744	26.2204	26.3602	13	13	13	25.4	25.4	25.4	79.871	0	145.45	2548300000	106	163	-1.87286	0.053612	0.00569177	-0.5168	0.5168	26.6675	26.8435	26.7372	26.1744	26.2204	26.3602
O08539	O08539	Myc box-dependent-interacting protein 1	Bin1	23.5962	23.7119	23.5088	25.1234	25.2109	25.1587	3	3	3	8.7	8.7	8.7	64.469	0	44.096	565990000	18	165	6.13479	0.0104643	0	1.5625	-1.5625	23.5962	23.7119	23.5088	25.1234	25.2109	25.1587
O08547	O08547	Vesicle-trafficking protein SEC22b	Sec22b	28.3396	28.4621	28.1768	28.5843	28.6204	28.7062	13	13	13	60.9	60.9	60.9	24.74	0	146.93	10928000000	273	166	1.10923	0.0848313	0.0246637	0.2808	-0.2808	28.3396	28.4621	28.1768	28.5843	28.6204	28.7062
O08553;P97427	O08553	Dihydropyrimidinase-related protein 2	Dpysl2	29.8363	29.8445	29.8371	29.8438	29.9074	29.9734	23	23	20	55.2	55.2	49.8	62.277	0	312.65	27994000000	462	167	0.30285	0.699424	0.738191	0.0703	-0.0703	29.8363	29.8445	29.8371	29.8438	29.9074	29.9734
O08573	O08573	Galectin-9	Lgals9	29.3454	29.3885	29.126	28.4214	28.4205	28.4029	10	10	10	32.6	32.6	32.6	40.035	0	106.33	14358000000	151	168	-3.21071	0.0276942	0	-0.9249	0.9249	29.3454	29.3885	29.126	28.4214	28.4205	28.4029
O08579	O08579	Emerin	Emd	27.303	27.2548	27.1963	25.8296	25.8264	25.8442	10	10	10	54.4	54.4	54.4	29.435	0	129.4	2978400000	102	169	-6.40651	0.00969764	0	-1.4252	1.4252	27.303	27.2548	27.1963	25.8296	25.8264	25.8442
O08580;Q61539	O08580;Q61539	Steroid hormone receptor ERR1;Steroid hormone receptor ERR2	Esrra;Esrrb	20.1768	20.0393	20.691	19.7405	24.6291	20.5509	2	2	2	8.3	8.3	8.3	45.464	0	3.6505	154530000	2	170	0.77978	0.150784	0.101562	0.3741	-0.3741	20.1768	20.0393	20.691	19.7405	24.6291	20.5509
O08581	O08581	Potassium channel subfamily K member 1	Kcnk1	23.5355	22.6032	22.8802	NaN	22.7762	22.2553	2	2	2	11.6	11.6	11.6	38.201	0	15.701	224630000	3	171	-1.0719	0.0888791	0.0283019	-0.6249	0.6249	23.5355	22.6032	22.8802	7.92	22.7762	22.2553
O08582	O08582	GTP-binding protein 1	Gtpbp1	26.7828	26.9205	26.7763	26.5086	26.5277	26.4404	11	11	11	22.9	22.9	22.9	72.3	0	65.75	2827500000	81	172	-1.37024	0.0704205	0.0136201	-0.2742	0.2742	26.7828	26.9205	26.7763	26.5086	26.5277	26.4404
O08583;Q9JJW6	O08583	THO complex subunit 4	Alyref	29.4547	29.387	29.379	28.4311	28.5183	28.5268	8	8	8	40.4	40.4	40.4	26.94	0	177.83	15894000000	226	173	-3.99697	0.0202527	0	-0.8687	0.8687	29.4547	29.387	29.379	28.4311	28.5183	28.5268
O08585	O08585	Clathrin light chain A	Clta	28.9097	29.0569	29.1236	29.2733	29.435	29.3306	9	9	9	26.8	26.8	26.8	25.604	0	19.176	15867000000	146	174	1.1758	0.079857	0.0191041	0.2737	-0.2737	28.9097	29.0569	29.1236	29.2733	29.435	29.3306
O08600	O08600	Endonuclease G, mitochondrial	Endog	23.2597	22.6814	22.9641	24.393	24.2241	24.2334	3	3	3	13.6	13.6	13.6	32.19	0	6.7666	385310000	21	176	3.59589	0.0237028	0	1.2693	-1.2693	23.2597	22.6814	22.9641	24.393	24.2241	24.2334
O08601	O08601	Microsomal triglyceride transfer protein large subunit	Mttp	31.0192	30.9985	30.9448	34.2517	34.1923	34.3122	52	52	52	57.4	57.4	57.4	99.098	0	323.31	302490000000	1331	177	14.1259	0.00297778	0	3.2532	-3.2532	31.0192	30.9985	30.9448	34.2517	34.1923	34.3122
O08609	O08609	Max-like protein X	Mlx	22.1351	22.4229	22.1835	22.7976	22.9245	22.7705	2	2	2	10.4	10.4	10.4	33.339	0.002681	2.5215	157030000	4	178	2.00694	0.0486551	0.00140581	0.6141	-0.6141	22.1351	22.4229	22.1835	22.7976	22.9245	22.7705
O08663	O08663	Methionine aminopeptidase 2	Metap2	29.5604	29.5808	29.5805	29.1637	29.3104	29.2462	9	9	9	27.2	27.2	27.2	52.921	0	91.947	17901000000	89	180	-1.43267	0.067687	0.0124588	-0.3343	0.3343	29.5604	29.5808	29.5805	29.1637	29.3104	29.2462
O08688	O08688	Calpain-5	Capn5	25.4294	25.2671	25.3598	24.2208	24.2685	24.663	7	7	7	16.6	16.6	16.6	72.954	0	46.328	852760000	25	181	-2.86557	0.0319786	0	-1.0913	1.0913	25.4294	25.2671	25.3598	24.2208	24.2685	24.663
O08691	O08691	Arginase-2, mitochondrial	Arg2	24.472	24.3012	24.1096	31.0596	31.2051	31.0458	15	15	15	62.7	62.7	62.7	38.878	0	288.4	31010000000	234	182	22.2221	0.00191793	0	6.7584	-6.7584	24.472	24.3012	24.1096	31.0596	31.2051	31.0458
O08709	O08709	Peroxiredoxin-6	Prdx6	31.3106	31.2796	31.3416	31.7516	31.9233	31.7515	19	19	19	71.4	71.4	71.4	24.87	0	323.31	84840000000	516	183	1.99294	0.0491703	0.00184758	0.441	-0.441	31.3106	31.2796	31.3416	31.7516	31.9233	31.7515
O08715	O08715	A-kinase anchor protein 1, mitochondrial	Akap1	26.4146	26.0754	26.2187	25.7023	25.8889	25.6192	11	11	11	20.4	20.4	20.4	92.194	0	52.909	1712700000	50	184	-1.57756	0.0631842	0.011446	-0.5164	0.5164	26.4146	26.0754	26.2187	25.7023	25.8889	25.6192
O08734	O08734	Bcl-2 homologous antagonist/killer	Bak1	26.5479	26.5849	26.6161	26.8901	26.8442	26.846	8	8	8	46.4	46.4	46.4	23.294	0	66.881	2848800000	93	185	1.29034	0.0740908	0.0155226	0.2611	-0.2611	26.5479	26.5849	26.6161	26.8901	26.8442	26.846
O08738	O08738	Caspase-6;Caspase-6 subunit p18;Caspase-6 subunit p11	Casp6	25.9049	26.4985	26.1202	27.0437	27.6042	27.3913	9	9	9	30.8	30.8	30.8	31.595	0	53.711	3142100000	84	186	2.73611	0.0344151	0.000500751	1.2711	-1.2711	25.9049	26.4985	26.1202	27.0437	27.6042	27.3913
O08739	O08739	AMP deaminase 3	Ampd3	22.0492	22.4677	22.0693	23.1342	22.9714	23.122	4	3	3	5.5	4.3	4.3	88.651	0	6.0574	174540000	3	187	2.62056	0.0364012	0.000500751	1.0527	-1.0527	22.0492	22.4677	22.0693	23.1342	22.9714	23.122
O08749	O08749	Dihydrolipoyl dehydrogenase, mitochondrial	Dld	30.7034	30.6939	30.6952	31.1621	31.1261	31.1913	21	21	21	47.3	47.3	47.3	54.272	0	242.28	57293000000	507	189	2.21118	0.0440847	0.000500751	0.4669	-0.4669	30.7034	30.6939	30.6952	31.1621	31.1261	31.1913
O08756	O08756	3-hydroxyacyl-CoA dehydrogenase type-2	Hsd17b10	29.8773	30.0457	29.9273	29.7169	29.796	29.7669	12	12	12	55.2	55.2	55.2	27.418	0	323.31	25920000000	286	190	-0.776141	0.151823	0.103179	-0.1604	0.1604	29.8773	30.0457	29.9273	29.7169	29.796	29.7669
O08759	O08759	Ubiquitin-protein ligase E3A	Ube3a	26.1669	26.1633	26.5132	26.0011	26.0248	26.0388	15	15	15	22.1	22.1	22.1	99.818	0	36.735	1919600000	35	191	-0.846712	0.131757	0.0767029	-0.1421	0.1421	26.1669	26.1633	26.5132	26.0011	26.0248	26.0388
O08784	O08784	Treacle protein	Tcof1	28.9307	28.9005	29.0796	27.8446	27.6874	27.8777	27	27	27	26.4	26.4	26.4	135	0	166.84	9981200000	220	192	-4.31141	0.0181105	0	-1.0861	1.0861	28.9307	28.9005	29.0796	27.8446	27.6874	27.8777
O08788	O08788	Dynactin subunit 1	Dctn1	28.279	28.4039	28.3522	28.6832	28.5725	28.6549	36	36	36	35	35	35	141.67	0	170.49	10068000000	274	193	1.22031	0.07744	0.017017	0.3027	-0.3027	28.279	28.4039	28.3522	28.6832	28.5725	28.6549
O08795	O08795	Glucosidase 2 subunit beta	Prkcsh	30.0184	30.0961	30.1398	29.9498	29.9553	30.0295	18	18	18	29.9	29.9	29.9	58.792	0	167.21	30535000000	394	194	-0.455752	0.497817	0.527652	-0.1408	0.1408	30.0184	30.0961	30.1398	29.9498	29.9553	30.0295
O08796	O08796	Eukaryotic elongation factor 2 kinase	Eef2k	23.3002	23.2525	23.1004	22.0309	22.7529	22.8878	3	3	3	4.7	4.7	4.7	81.738	0	5.8107	193900000	7	195	-1.42733	0.0679795	0.0124588	-0.4996	0.4996	23.3002	23.2525	23.1004	22.0309	22.7529	22.8878
O08807	O08807	Peroxiredoxin-4	Prdx4	30.9334	30.9602	30.8377	30.2687	30.3446	30.2679	13	12	12	60.9	60.9	60.9	31.052	0	121.13	43216000000	256	196	-2.62372	0.0362868	0.000500751	-0.6647	0.6647	30.9334	30.9602	30.8377	30.2687	30.3446	30.2679
O08808	O08808	Protein diaphanous homolog 1	Diaph1	26.7132	26.9122	26.6721	26.9826	26.8684	27.0428	21	21	21	18.9	18.9	18.9	139.34	0	68.993	3254200000	152	197	0.709709	0.183597	0.141694	0.2694	-0.2694	26.7132	26.9122	26.6721	26.9826	26.8684	27.0428
O08810	O08810	116 kDa U5 small nuclear ribonucleoprotein component	Eftud2	30.2031	30.1615	30.1498	29.6949	29.692	29.6789	43	42	42	58.3	57.3	57.3	109.36	0	323.31	27562000000	636	198	-2.33375	0.0416714	0.000500751	-0.4695	0.4695	30.2031	30.1615	30.1498	29.6949	29.692	29.6789
O08811	O08811	TFIIH basal transcription factor complex helicase XPD subunit	Ercc2	24.0197	23.223	24.3274	23.4896	24.403	23.9481	3	3	3	6.1	6.1	6.1	86.841	0	24.145	413770000	7	199	0.147464	0.863997	0.88781	-0.0716	0.0716	24.0197	23.223	24.3274	23.4896	24.403	23.9481
O08832	O08832	Polypeptide N-acetylgalactosaminyltransferase 4	Galnt4	25.949	26.2564	25.9854	26.341	26.5423	26.3674	12	12	11	24.4	24.4	22.1	66.554	0	27.866	2163400000	72	200	1.15561	0.0814717	0.0201954	0.382	-0.382	25.949	26.2564	25.9854	26.341	26.5423	26.3674
O08912;Q8CF93	O08912	Polypeptide N-acetylgalactosaminyltransferase 1;Polypeptide N-acetylgalactosaminyltransferase 1 soluble form	Galnt1	25.478	25.2935	24.9822	25.3805	25.5308	25.45	6	6	6	15.4	15.4	15.4	64.254	0	14.156	1255800000	32	201	0.593844	0.304601	0.298062	0.1565	-0.1565	25.478	25.2935	24.9822	25.3805	25.5308	25.45
O08914	O08914	Fatty-acid amide hydrolase 1	Faah	27.2031	26.9423	27.2926	28.2961	28.6402	28.1123	14	14	14	36.3	36.3	36.3	63.221	0	164.22	6801000000	106	202	3.19219	0.0280775	0	1.093	-1.093	27.2031	26.9423	27.2926	28.2961	28.6402	28.1123
O08915	O08915	AH receptor-interacting protein	Aip	25.3532	25.4943	25.3648	25.1133	25.1577	25.1327	5	5	5	20.6	20.6	20.6	37.605	0	22.984	1075200000	37	203	-1.1372	0.0828327	0.0220065	-0.2321	0.2321	25.3532	25.4943	25.3648	25.1133	25.1577	25.1327
O08917	O08917	Flotillin-1	Flot1	22.3787	22.4864	21.9332	22.465	23.0769	22.4377	2	2	2	4.4	4.4	4.4	47.513	0.0097694	1.6908	125300000	1	204	0.858392	0.128744	0.0745109	0.0863	-0.0863	22.3787	22.4864	21.9332	22.465	23.0769	22.4377
O08970	O08970	Tuftelin	Tuft1	24.7164	24.8135	24.9163	24.4888	24.8124	24.85	2	2	2	4.9	4.9	4.9	44.576	0.00042854	3.1681	627800000	5	206	-0.308879	0.692046	0.729627	-0.0011	0.0011	24.7164	24.8135	24.9163	24.4888	24.8124	24.85
O08992	O08992	Syntenin-1	Sdcbp	26.6513	26.3409	26.3021	27.8222	27.788	27.8014	8	8	8	35.1	35.1	35.1	32.379	0	129.8	4627500000	97	207	4.56034	0.0165077	0	1.4605	-1.4605	26.6513	26.3409	26.3021	27.8222	27.788	27.8014
O08997	O08997	Copper transport protein ATOX1	Atox1	26.3527	26.2694	27.1598	26.5919	26.5939	26.7335	3	3	3	58.8	58.8	58.8	7.3384	0	13.22	2722400000	54	208	0.0958602	0.910817	0.924017	0.2412	-0.2412	26.3527	26.2694	27.1598	26.5919	26.5939	26.7335
O09005	O09005	Sphingolipid delta(4)-desaturase DES1	Degs1	24.9937	24.9186	24.7162	24.0986	23.9582	24.1109	3	3	3	15.8	15.8	15.8	38.241	0	40.215	595920000	22	209	-2.86545	0.0320012	0	-0.82	0.82	24.9937	24.9186	24.7162	24.0986	23.9582	24.1109
O09012	O09012	Peroxisomal targeting signal 1 receptor	Pex5	22.6362	22.7391	22.374	23.3024	23.937	23.2358	5	5	5	12.2	12.2	12.2	70.755	0	24.099	228940000	6	210	2.07218	0.0470828	0.000953743	0.6662	-0.6662	22.6362	22.7391	22.374	23.3024	23.937	23.2358
O09044;P60879	O09044	Synaptosomal-associated protein 23	Snap23	26.376	26.4496	26.5393	26.3177	26.2254	26.2736	10	10	10	63.3	63.3	63.3	23.261	0	95.392	2495100000	131	211	-0.748231	0.163514	0.117452	-0.176	0.176	26.376	26.4496	26.5393	26.3177	26.2254	26.2736
O09049	O09049	Regenerating islet-derived protein 3-gamma;Regenerating islet-derived protein 3-gamma 16.5 kDa form;Regenerating islet-derived protein 3-gamma 15 kDa form	Reg3g	NaN	NaN	NaN	28.1568	28.1708	28.2523	3	3	3	33.3	33.3	33.3	19.307	0	56.183	4034000000	41	212	64.2242	4.50997e-05	0	20.2508	-20.2508	7.92	7.92	7.92	28.1568	28.1708	28.2523
O09061	O09061	Proteasome subunit beta type-1	Psmb1	28.6974	28.6478	28.6423	28.6588	28.7731	28.7621	8	8	8	46.2	46.2	46.2	26.372	0	79.27	12640000000	176	214	0.298752	0.704197	0.744842	0.1143	-0.1143	28.6974	28.6478	28.6423	28.6588	28.7731	28.7621
O09106	O09106	Histone deacetylase 1	Hdac1	28.5914	28.7651	28.6517	28.0092	28.0522	28.0481	15	15	10	45.2	45.2	34	55.074	0	97.981	11758000000	284	215	-2.60743	0.0366493	0.000500751	-0.6036	0.6036	28.5914	28.7651	28.6517	28.0092	28.0522	28.0481
O09110	O09110	Dual specificity mitogen-activated protein kinase kinase 3	Map2k3	26.3432	26.4512	26.4212	26.8856	26.9636	26.9852	9	9	7	32.9	32.9	28.2	39.296	0	48.791	2912200000	110	216	2.3043	0.042324	0.000500751	0.5424	-0.5424	26.3432	26.4512	26.4212	26.8856	26.9636	26.9852
O09111	O09111	NADH dehydrogenase [ubiquinone] 1 beta subcomplex subunit 11, mitochondrial	Ndufb11	27.2621	27.2989	27.1683	27.6091	27.6988	27.5331	5	5	5	46.4	46.4	46.4	17.444	0	59.501	5532000000	96	217	1.47235	0.0666605	0.0122722	0.347	-0.347	27.2621	27.2989	27.1683	27.6091	27.6988	27.5331
O09117	O09117	Synaptophysin-like protein 1	Sypl1	27.5787	27.7464	27.5214	26.8303	26.7116	26.8697	3	3	3	13.8	13.8	13.8	28.899	0	43.311	5060600000	71	218	-2.97789	0.0306933	0	-0.7484	0.7484	27.5787	27.7464	27.5214	26.8303	26.7116	26.8697
O09131;Q8K2Q2	O09131	Glutathione S-transferase omega-1	Gsto1	30.4625	30.46	30.493	31.6346	31.7259	31.6532	24	24	24	76.2	76.2	76.2	27.497	0	266.44	71744000000	605	219	5.4566	0.012584	0	1.1907	-1.1907	30.4625	30.46	30.493	31.6346	31.7259	31.6532
O09158	O09158	Cytochrome P450 3A25	Cyp3a25	20.4145	18.6371	18.6773	27.1598	27.0172	26.9122	9	9	9	17.7	17.7	17.7	58.121	0	23.216	1723600000	78	220	9.97972	0.00457882	0	8.3399	-8.3399	20.4145	18.6371	18.6773	27.1598	27.0172	26.9122
O09159	O09159	Lysosomal alpha-mannosidase	Man2b1	26.8942	27.0769	26.837	27.2445	27.0944	27.1315	16	16	16	18.6	18.6	18.6	114.65	0	84.244	3511300000	133	221	0.801999	0.143333	0.0923683	0.2373	-0.2373	26.8942	27.0769	26.837	27.2445	27.0944	27.1315
O09167	O09167	60S ribosomal protein L21	Rpl21	30.2462	30.3044	30.2844	29.7235	29.8279	29.7715	9	9	9	52.5	52.5	52.5	18.562	0	82.001	32949000000	285	222	-2.24348	0.0436337	0.000500751	-0.5129	0.5129	30.2462	30.3044	30.2844	29.7235	29.8279	29.7715
O09172	O09172	Glutamate--cysteine ligase regulatory subunit	Gclm	26.9649	26.9468	26.8154	27.9134	27.947	28.0087	9	9	9	39.8	39.8	39.8	30.534	0	79.319	5188700000	91	223	4.27915	0.0184713	0	1.0002	-1.0002	26.9649	26.9468	26.8154	27.9134	27.947	28.0087
O09174	O09174	Alpha-methylacyl-CoA racemase	Amacr	24.2825	24.4083	24.3711	26.1096	25.8297	25.9088	8	8	8	25.5	25.5	25.5	41.704	0	23.937	1098900000	52	224	5.6719	0.0119075	0	1.5377	-1.5377	24.2825	24.4083	24.3711	26.1096	25.8297	25.9088
O35054	O35054	Claudin-4	Cldn4	25.3592	25.3437	25.1831	22.8151	22.3978	22.8628	2	2	2	13.3	13.3	13.3	22.338	0	8.5718	1020900000	35	225	-7.47988	0.00793875	0	-2.5286	2.5286	25.3592	25.3437	25.1831	22.8151	22.3978	22.8628
O35071	O35071	Kinesin-like protein KIF1C	Kif1c	25.9269	26.1547	26.1769	25.9949	25.7998	26.076	6	6	2	5.7	5.7	1.8	122.43	0	9.8448	1878200000	24	226	-0.424579	0.542744	0.574521	-0.1598	0.1598	25.9269	26.1547	26.1769	25.9949	25.7998	26.076
O35075	O35075	Down syndrome critical region protein 3 homolog	Dscr3	24.3013	24.5547	24.3894	24.3167	24.3985	24.1229	4	4	4	17.2	17.2	17.2	32.97	0	10.549	550890000	19	227	-0.451909	0.503322	0.533635	-0.0727	0.0727	24.3013	24.5547	24.3894	24.3167	24.3985	24.1229
O35083	O35083	1-acyl-sn-glycerol-3-phosphate acyltransferase alpha	Agpat1	24.9549	24.3896	24.8648	26.1111	25.514	25.515	4	4	4	23.5	23.5	23.5	31.709	0	20.984	1084600000	39	228	2.14646	0.0455505	0.000953743	0.6502	-0.6502	24.9549	24.3896	24.8648	26.1111	25.514	25.515
O35114	O35114	Lysosome membrane protein 2	Scarb2	28.0382	27.9713	27.9896	28.519	28.427	28.5071	11	11	11	26.2	26.2	26.2	54.043	0	62.237	9569500000	173	229	2.15298	0.0454603	0.000953743	0.5175	-0.5175	28.0382	27.9713	27.9896	28.519	28.427	28.5071
O35127	O35127	Protein C10	Grcc10	22.9946	22.8898	22.9129	22.4674	22.0505	22.2956	2	2	2	24.6	24.6	24.6	13.194	0	9.4135	160700000	6	230	-2.09876	0.0464755	0.000953743	-0.6173	0.6173	22.9946	22.8898	22.9129	22.4674	22.0505	22.2956
O35129	O35129	Prohibitin-2	Phb2	31.8456	31.7574	31.6943	31.7519	31.8453	31.8462	20	20	20	68.9	68.9	68.9	33.296	0	300.42	104460000000	463	231	0.199682	0.811553	0.843858	0.0879	-0.0879	31.8456	31.7574	31.6943	31.7519	31.8453	31.8462
O35130	O35130	Ribosomal RNA small subunit methyltransferase NEP1	Emg1	26.9352	26.9733	26.804	24.7867	25.1505	24.6717	11	11	11	52	52	52	26.974	0	39.515	2176500000	70	232	-5.9291	0.0110281	0	-2.1485	2.1485	26.9352	26.9733	26.804	24.7867	25.1505	24.6717
O35134	O35134	DNA-directed RNA polymerase I subunit RPA1	Polr1a	25.5434	25.6186	25.535	24.8081	24.338	24.8522	11	11	11	8.9	8.9	8.9	194.11	0	35.913	994770000	16	233	-2.52208	0.0379559	0.000500751	-0.7353	0.7353	25.5434	25.6186	25.535	24.8081	24.338	24.8522
O35143	O35143	ATPase inhibitor, mitochondrial	Atpif1	28.8298	28.8541	29.2412	29.5922	29.339	29.5367	9	9	9	37.7	37.7	37.7	12.159	0	21.978	16698000000	181	234	1.49569	0.0658601	0.0116805	0.6826	-0.6826	28.8298	28.8541	29.2412	29.5922	29.339	29.5367
O35144	O35144	Telomeric repeat-binding factor 2	Terf2	24.085	24.3249	24.2433	23.3723	23.3192	23.1476	5	5	5	14.2	14.2	14.2	60.263	0	10.149	364370000	8	235	-3.25978	0.027153	0	-0.9241	0.9241	24.085	24.3249	24.2433	23.3723	23.3192	23.1476
O35166	O35166	Golgi SNAP receptor complex member 2	Gosr2	NaN	23.4959	NaN	23.789	NaN	23.5947	2	2	2	12.7	12.7	12.7	24.725	0	4.6956	67335000	2	237	0.70075	0.190053	0.148349	15.6747	-15.6747	7.92	23.4959	7.92	23.789	7.92	23.5947
O35215	O35215	D-dopachrome decarboxylase	Ddt	26.8182	26.9358	27.1006	27.1532	27.1106	27.1157	8	8	8	83.1	83.1	83.1	13.077	0	40.734	3510800000	94	238	0.640916	0.250204	0.227466	0.1799	-0.1799	26.8182	26.9358	27.1006	27.1532	27.1106	27.1157
O35216	O35216	Histone H3-like centromeric protein A	Cenpa	23.6964	23.9105	23.9533	23.0673	23.0449	23.223	2	2	2	13.4	13.4	13.4	15.509	0.0028612	2.3689	301080000	6	239	-2.58222	0.0370569	0.000500751	-0.8432	0.8432	23.6964	23.9105	23.9533	23.0673	23.0449	23.223
O35218	O35218	Cleavage and polyadenylation specificity factor subunit 2	Cpsf2	27.7447	28.1373	27.8916	26.468	26.6123	26.6645	10	10	10	19.4	19.4	19.4	88.382	0	38.548	4529700000	13	240	-4.21351	0.0187193	0	-1.2793	1.2793	27.7447	28.1373	27.8916	26.468	26.6123	26.6645
O35226	O35226	26S proteasome non-ATPase regulatory subunit 4	Psmd4	28.4886	28.5462	28.5689	28.054	28.1366	28.2218	16	16	16	48.4	48.4	48.4	40.703	0	168.48	9319800000	180	241	-1.62735	0.0616569	0.0107827	-0.4096	0.4096	28.4886	28.5462	28.5689	28.054	28.1366	28.2218
O35250	O35250	Exocyst complex component 7	Exoc7	23.8738	24.0327	23.7393	23.9195	23.8697	23.8942	7	7	7	12.5	12.5	12.5	79.959	0	14.514	384430000	7	242	0.0454098	0.957716	0.964701	0.0204	-0.0204	23.8738	24.0327	23.7393	23.9195	23.8697	23.8942
O35280	O35280	Serine/threonine-protein kinase Chk1	Chek1	22.4499	21.8515	22.5364	NaN	NaN	NaN	2	2	2	4.2	4.2	4.2	54.381	0	4.2101	64602000	2	243	-28.0101	0.00162478	0	-14.5299	14.5299	22.4499	21.8515	22.5364	7.92	7.92	7.92
O35286	O35286	Pre-mRNA-splicing factor ATP-dependent RNA helicase DHX15	Dhx15	30.0068	30.1163	29.9716	29.2882	29.3311	29.3737	41	41	40	51.6	51.6	50.4	91.006	0	191.07	26318000000	614	244	-2.91813	0.0313923	0	-0.6757	0.6757	30.0068	30.1163	29.9716	29.2882	29.3311	29.3737
O35295	O35295	Transcriptional activator protein Pur-beta	Purb	27.9338	27.9831	27.9722	28.2829	28.2874	28.4191	12	12	12	53.7	53.7	53.7	33.901	0	304.36	7775600000	154	245	1.54685	0.0641728	0.011446	0.3152	-0.3152	27.9338	27.9831	27.9722	28.2829	28.2874	28.4191
O35309	O35309	N-myc-interactor	Nmi	23.3851	23.1516	22.6507	25.6937	26.064	25.766	6	6	6	22	22	22	35.235	0	19.306	816630000	27	246	6.39553	0.00978784	0	2.6144	-2.6144	23.3851	23.1516	22.6507	25.6937	26.064	25.766
O35326	O35326	Serine/arginine-rich splicing factor 5	Srsf5	28.1893	28.0975	28.2619	27.5266	27.74	27.6089	8	7	7	27.9	24.5	24.5	30.891	0	35.978	6573300000	103	247	-2.07913	0.046925	0.000953743	-0.5804	0.5804	28.1893	28.0975	28.2619	27.5266	27.74	27.6089
O35343	O35343	Importin subunit alpha-3	Kpna4	27.0637	27.1001	26.9643	26.3408	26.3417	26.3045	10	6	6	29.4	25	25	57.922	0	98.326	2915300000	39	248	-3.07109	0.0296109	0	-0.7229	0.7229	27.0637	27.1001	26.9643	26.3408	26.3417	26.3045
O35344	O35344	Importin subunit alpha-4	Kpna3	27.7782	27.6742	27.8931	27.1355	26.9263	27.0844	10	10	6	21.1	21.1	16.7	57.772	0	53.722	4795700000	116	249	-2.62546	0.0362191	0.000500751	-0.6938	0.6938	27.7782	27.6742	27.8931	27.1355	26.9263	27.0844
O35345	O35345	Importin subunit alpha-7	Kpna6	23.688	23.6805	24.0074	23.9914	23.9527	23.6298	8	3	3	19.6	9	9	59.964	0	39.468	397000000	10	250	0.19003	0.821449	0.849303	0.2647	-0.2647	23.688	23.6805	24.0074	23.9914	23.9527	23.6298
O35350	O35350	Calpain-1 catalytic subunit	Capn1	28.8247	28.8813	28.8075	29.1618	29.1474	29.233	32	32	32	49.5	49.5	49.5	82.105	0	232.68	15036000000	377	251	1.52671	0.0648721	0.011446	0.3371	-0.3371	28.8247	28.8813	28.8075	29.1618	29.1474	29.233
O35379	O35379	Multidrug resistance-associated protein 1	Abcc1	24.433	24.047	24.1327	22.5992	23.2525	22.8659	6	6	6	4.5	4.5	4.5	171.18	0	9.0597	317210000	9	252	-3.1449	0.0285511	0	-1.2668	1.2668	24.433	24.047	24.1327	22.5992	23.2525	22.8659
O35381;Q64G17	O35381	Acidic leucine-rich nuclear phosphoprotein 32 family member A	Anp32a	30.4469	30.363	30.5306	30.3125	30.297	30.2909	12	12	9	32	32	25.5	28.537	0	199.6	36879000000	353	253	-0.614303	0.279281	0.264211	-0.1499	0.1499	30.4469	30.363	30.5306	30.3125	30.297	30.2909
O35382	O35382	Exocyst complex component 4	Exoc4	25.4375	25.3672	25.3722	25.2803	24.9541	25.3039	11	11	11	15	15	15	110.54	0	70.046	1023900000	52	254	-0.697645	0.193098	0.152162	-0.0919	0.0919	25.4375	25.3672	25.3722	25.2803	24.9541	25.3039
O35386	O35386	Phytanoyl-CoA dioxygenase, peroxisomal	Phyh	24.6026	24.6948	24.6589	25.7132	25.9672	25.9976	7	7	7	24.3	24.3	24.3	38.607	0	28.591	1134600000	43	255	4.36713	0.0177046	0	1.3083	-1.3083	24.6026	24.6948	24.6589	25.7132	25.9672	25.9976
O35387	O35387	HCLS1-associated protein X-1	Hax1	24.2091	24.2302	24.2657	24.0115	24.1116	23.8711	5	5	5	27.1	27.1	27.1	31.654	0	5.9782	539140000	8	256	-0.905436	0.117736	0.0619702	-0.2187	0.2187	24.2091	24.2302	24.2657	24.0115	24.1116	23.8711
O35400	O35400	Sulfotransferase family cytosolic 2B member 1	Sult2b1	22.5906	22.3071	23.0826	25.088	25.7277	25.3711	7	5	5	21	18.6	18.6	38.347	0	62.662	713230000	32	257	5.66904	0.0119977	0	2.7805	-2.7805	22.5906	22.3071	23.0826	25.088	25.7277	25.3711
O35405	O35405	Phospholipase D3	Pld3	24.3955	24.3625	24.4362	23.1149	23.0599	23.217	3	3	3	6.4	6.4	6.4	54.388	0	5.3153	401140000	16	258	-5.2653	0.013238	0	-1.2806	1.2806	24.3955	24.3625	24.4362	23.1149	23.0599	23.217
O35435	O35435	Dihydroorotate dehydrogenase (quinone), mitochondrial	Dhodh	27.2575	27.0221	27.0624	26.7153	26.7468	26.6324	16	16	16	54.2	54.2	54.2	42.699	0	126.66	3305800000	114	259	-1.53844	0.0643542	0.011446	-0.3471	0.3471	27.2575	27.0221	27.0624	26.7153	26.7468	26.6324
O35459	O35459	Delta(3,5)-Delta(2,4)-dienoyl-CoA isomerase, mitochondrial	Ech1	28.219	28.173	28.0967	29.2259	29.238	29.1801	14	14	14	48.3	48.3	48.3	36.118	0	214.66	12462000000	236	262	4.57717	0.0163724	0	1.0529	-1.0529	28.219	28.173	28.0967	29.2259	29.238	29.1801
O35465	O35465	Peptidyl-prolyl cis-trans isomerase FKBP8	Fkbp8	27.3038	27.3643	27.3305	27.4145	27.4621	27.3839	10	10	10	36.1	36.1	36.1	43.528	0	149.34	4538200000	127	263	0.399165	0.577709	0.615897	0.084	-0.084	27.3038	27.3643	27.3305	27.4145	27.4621	27.3839
O35488	O35488	Very long-chain acyl-CoA synthetase	Slc27a2	23.5339	22.9461	23.2283	29.985	29.7727	29.7236	31	31	31	49	49	49	70.422	0	264.71	13335000000	258	264	17.4491	0.00230128	0	6.5444	-6.5444	23.5339	22.9461	23.2283	29.985	29.7727	29.7236
O35492	O35492	Dual specificity protein kinase CLK3	Clk3	22.8631	22.1588	22.3154	21.949	21.1452	21.7027	2	2	2	4.1	4.1	4.1	73.797	0	7.0174	59638000	5	265	-1.66184	0.0606138	0.0105221	-0.6127	0.6127	22.8631	22.1588	22.3154	21.949	21.1452	21.7027
O35551	O35551	Rab GTPase-binding effector protein 1	Rabep1	NaN	27.2105	27.1839	27.276	27.2609	27.2768	4	4	4	4.8	4.8	4.8	99.523	0.0016764	2.7775	2914600000	7	266	0.975455	0.103173	0.0436879	0.0921	-0.0921	7.92	27.2105	27.1839	27.276	27.2609	27.2768
O35566	O35566	CD151 antigen	Cd151	26.3198	26.5845	26.7804	26.1551	25.9865	25.9038	3	3	3	13	13	13	28.246	0	12.574	2308500000	29	267	-1.59509	0.0625263	0.0114083	-0.598	0.598	26.3198	26.5845	26.7804	26.1551	25.9865	25.9038
O35593	O35593	26S proteasome non-ATPase regulatory subunit 14	Psmd14	27.9404	27.6984	27.8976	27.679	27.8195	27.7585	10	10	10	52.9	52.9	52.9	34.577	0	79.136	7339400000	114	268	-0.338744	0.655392	0.695715	-0.1391	0.1391	27.9404	27.6984	27.8976	27.679	27.8195	27.7585
O35598	O35598	Disintegrin and metalloproteinase domain-containing protein 10	Adam10	26.5464	26.7676	26.6794	26.5313	26.4808	26.5228	9	9	9	15.8	15.8	15.8	83.967	0	44.766	2539700000	44	269	-0.596637	0.30119	0.292606	-0.1566	0.1566	26.5464	26.7676	26.6794	26.5313	26.4808	26.5228
O35604	O35604	Niemann-Pick C1 protein	Npc1	23.0685	23.0584	23.1676	22.3205	21.7129	21.6909	2	2	2	1.7	1.7	1.7	142.88	0	13.965	177900000	12	270	-2.98099	0.0306257	0	-1.3556	1.3556	23.0685	23.0584	23.1676	22.3205	21.7129	21.6909
O35609	O35609	Secretory carrier-associated membrane protein 3	Scamp3	25.8104	25.6281	25.5439	25.5919	25.5807	25.3816	4	4	4	18.6	18.6	18.6	38.458	0	59.958	1340900000	37	271	-0.485201	0.454635	0.479838	-0.0474	0.0474	25.8104	25.6281	25.5439	25.5919	25.5807	25.3816
O35613	O35613	Death domain-associated protein 6	Daxx	22.1654	22.2415	22.1776	21.66	22.0989	21.2733	2	2	2	4.1	4.1	4.1	81.488	0.0016796	2.7992	83630000	3	272	-1.2043	0.0782407	0.0176314	-0.5176	0.5176	22.1654	22.2415	22.1776	21.66	22.0989	21.2733
O35615	O35615	Zinc finger protein ZFPM1	Zfpm1	21.9804	21.9709	22.2258	22.0216	21.3314	21.9282	2	2	2	3.3	3.3	3.3	105.98	0	5.2353	93774000	10	273	-0.70812	0.184344	0.142469	-0.0522	0.0522	21.9804	21.9709	22.2258	22.0216	21.3314	21.9282
O35623	O35623	BET1 homolog	Bet1	24.0824	24.3171	23.9435	24.3475	24.2408	24.2867	2	2	2	24.6	24.6	24.6	13.274	0	49.34	489850000	27	274	0.584643	0.316496	0.309462	0.2043	-0.2043	24.0824	24.3171	23.9435	24.3475	24.2408	24.2867
O35638	O35638	Cohesin subunit SA-2	Stag2	25.577	25.4804	25.4783	25.4016	25.4515	25.6161	10	10	6	8	8	5	141.28	0	28.607	1351200000	62	276	-0.0844372	0.921818	0.933304	-0.0289	0.0289	25.577	25.4804	25.4783	25.4016	25.4515	25.6161
O35639	O35639	Annexin A3	Anxa3	30.2132	30.2943	30.16	29.1767	29.2622	29.2947	24	24	24	60.4	60.4	60.4	36.384	0	254.87	24187000000	378	277	-4.03178	0.019937	0	-0.951	0.951	30.2132	30.2943	30.16	29.1767	29.2622	29.2947
O35640	O35640	Annexin A8	Anxa8	24.6527	24.8502	25.3724	22.9406	23.4363	24.0735	5	5	5	21.1	21.1	21.1	36.724	0	30.552	508490000	18	278	-2.53464	0.0376853	0.000500751	-1.4139	1.4139	24.6527	24.8502	25.3724	22.9406	23.4363	24.0735
O35643	O35643	AP-1 complex subunit beta-1	Ap1b1	27.8924	27.8176	27.9047	28.5549	28.3656	28.5653	33	17	17	41.4	26.1	26.1	103.93	0	207.54	8527100000	167	279	2.39536	0.0402542	0.000500751	0.6625	-0.6625	27.8924	27.8176	27.9047	28.5549	28.3656	28.5653
O35654	O35654	DNA polymerase delta subunit 2	Pold2	25.855	24.8485	25.6326	25.1288	23.6546	23.7311	9	9	9	32.8	32.8	32.8	51.354	0	41.508	1073600000	25	281	-1.68026	0.0601467	0.0101958	-1.9015	1.9015	25.855	24.8485	25.6326	25.1288	23.6546	23.7311
O35657	O35657	Sialidase-1	Neu1	23.3091	22.8612	23.1087	22.8885	22.8903	22.8927	2	2	2	4.9	4.9	4.9	44.591	0.0016747	2.7643	198870000	4	282	-0.633721	0.258125	0.237037	-0.2184	0.2184	23.3091	22.8612	23.1087	22.8885	22.8903	22.8927
O35658	O35658	Complement component 1 Q subcomponent-binding protein, mitochondrial	C1qbp	30.0157	30.1047	29.4556	29.768	29.7521	29.593	5	5	5	25.2	25.2	25.2	31.013	0	269.72	25896000000	190	283	-0.385069	0.596822	0.637212	-0.2636	0.2636	30.0157	30.1047	29.4556	29.768	29.7521	29.593
O35660	O35660	Glutathione S-transferase Mu 6	Gstm6	21.7816	21.9286	21.783	26.3445	25.2243	25.202	11	7	7	48.2	34.9	34.9	25.621	0	15.82	854320000	17	284	6.59149	0.00944959	0	3.4413	-3.4413	21.7816	21.9286	21.783	26.3445	25.2243	25.202
O35680	O35680	28S ribosomal protein S12, mitochondrial	Mrps12	25.1588	25.2844	24.977	24.2792	24.6885	24.7684	2	2	2	25.9	25.9	25.9	15.437	0	7.3203	764170000	17	285	-1.53446	0.0644454	0.011446	-0.4703	0.4703	25.1588	25.2844	24.977	24.2792	24.6885	24.7684
O35682	O35682	Myeloid-associated differentiation marker	Myadm	26.8731	27.1833	26.952	26.5093	26.4608	26.408	3	3	3	13.4	13.4	13.4	35.284	0	18.5	2968100000	39	286	-1.88976	0.0531071	0.00529334	-0.4912	0.4912	26.8731	27.1833	26.952	26.5093	26.4608	26.408
O35685	O35685	Nuclear migration protein nudC	Nudc	28.9775	29.0128	28.9854	27.9826	27.981	28.0114	17	17	17	51.2	51.2	51.2	38.358	0	90.915	10988000000	222	288	-4.8897	0.0149743	0	-1.0028	1.0028	28.9775	29.0128	28.9854	27.9826	27.981	28.0114
O35691	O35691	Pinin	Pnn	28.1914	28.3022	28.2627	27.3305	27.327	27.4657	18	18	18	24.6	24.6	24.6	82.435	0	43.956	6511500000	170	289	-3.56787	0.0239734	0	-0.9322	0.9322	28.1914	28.3022	28.2627	27.3305	27.327	27.4657
O35704	O35704	Serine palmitoyltransferase 1	Sptlc1	27.9255	27.8812	27.7653	27.761	27.5469	27.795	11	11	11	26.6	26.6	26.6	52.534	0	83.177	5847300000	120	290	-0.556133	0.354742	0.359772	-0.1202	0.1202	27.9255	27.8812	27.7653	27.761	27.5469	27.795
O35711	O35711	Liprin-beta-2	Ppfibp2	24.8118	24.6571	24.9971	24.6821	24.4056	24.5152	7	7	6	10.8	10.8	9.4	98.752	0	34.236	727710000	14	291	-0.907655	0.117167	0.061732	-0.2966	0.2966	24.8118	24.6571	24.9971	24.6821	24.4056	24.5152
O35737	O35737	Heterogeneous nuclear ribonucleoprotein H;Heterogeneous nuclear ribonucleoprotein H, N-terminally processed	Hnrnph1	31.6938	31.651	31.5463	30.8707	30.8415	30.8783	18	18	10	53.7	53.7	29.8	49.199	0	323.31	71368000000	509	292	-3.26015	0.0271304	0	-0.7803	0.7803	31.6938	31.651	31.5463	30.8707	30.8415	30.8783
O35841	O35841	Apoptosis inhibitor 5	Api5	28.6306	28.6712	28.6035	28.4411	28.5084	28.4955	17	17	17	36.7	36.7	36.7	56.784	0	182.58	10186000000	215	293	-0.70221	0.189079	0.148158	-0.1351	0.1351	28.6306	28.6712	28.6035	28.4411	28.5084	28.4955
O35855	O35855	Branched-chain-amino-acid aminotransferase, mitochondrial	Bcat2	26.8722	26.77	26.8416	26.2096	26.1617	26.0712	9	9	9	27.5	27.5	27.5	44.127	0	42.982	2831900000	99	294	-2.82768	0.0327904	0	-0.6799	0.6799	26.8722	26.77	26.8416	26.2096	26.1617	26.0712
O35857	O35857	Mitochondrial import inner membrane translocase subunit TIM44	Timm44	30.6151	30.5832	30.5705	30.1994	30.1709	30.1545	26	26	26	51.5	51.5	51.5	51.091	0	172.18	38942000000	314	295	-1.98732	0.0493021	0.00184758	-0.4123	0.4123	30.6151	30.5832	30.5705	30.1994	30.1709	30.1545
O35864	O35864	COP9 signalosome complex subunit 5	Cops5	26.4796	26.5851	26.4711	26.7814	26.695	26.8422	11	11	11	39.8	39.8	39.8	37.548	0	37.625	2855600000	117	296	1.05947	0.0905791	0.0296597	0.3018	-0.3018	26.4796	26.5851	26.4711	26.7814	26.695	26.8422
O35874	O35874	Neutral amino acid transporter A	Slc1a4	26.4461	26.6143	26.4994	23.0992	22.8945	23.1659	7	7	7	19	19	19	56.061	0	124.8	1426700000	44	297	-12.1405	0.00329347	0	-3.4002	3.4002	26.4461	26.6143	26.4994	23.0992	22.8945	23.1659
O35887	O35887	Calumenin	Calu	29.6761	29.7127	29.7823	29.0219	29.2925	29.1284	18	18	18	61.9	61.9	61.9	37.063	0	234.86	20252000000	284	298	-2.09764	0.0465206	0.000953743	-0.5843	0.5843	29.6761	29.7127	29.7823	29.0219	29.2925	29.1284
O35900	O35900	U6 snRNA-associated Sm-like protein LSm2	Lsm2	26.0741	25.2888	26.4081	26.8448	26.9892	26.386	5	5	5	61.1	61.1	61.1	10.834	0	60.133	2517200000	40	299	1.43639	0.0675712	0.0124588	0.7707	-0.7707	26.0741	25.2888	26.4081	26.8448	26.9892	26.386
O35903	O35903	C-C motif chemokine 25	Ccl25	22.3557	21.9888	22.4244	25.391	24.8269	25.3855	2	2	2	16.7	16.7	16.7	16.732	0	8.9105	523650000	12	300	6.99714	0.00879564	0	3.0298	-3.0298	22.3557	21.9888	22.4244	25.391	24.8269	25.3855
O35943	O35943	Frataxin, mitochondrial;Frataxin intermediate form;Frataxin mature form	Fxn	24.3787	24.0216	24.0114	23.9343	23.651	23.9585	2	2	2	11.1	11.1	11.1	22.924	0	3.476	450890000	9	301	-0.836176	0.134392	0.0798631	-0.0873	0.0873	24.3787	24.0216	24.0114	23.9343	23.651	23.9585
O35945	O35945	Aldehyde dehydrogenase, cytosolic 1	Aldh1a7	25.9427	25.8929	26.0655	29.5771	29.5484	29.5926	25	13	13	55.5	34.5	34.5	54.587	0	139.96	11894000000	187	302	14.8443	0.00270718	0	3.6344	-3.6344	25.9427	25.8929	26.0655	29.5771	29.5484	29.5926
O35955	O35955	Proteasome subunit beta type-10	Psmb10	25.0763	25.0209	25.0934	26.0825	26.0644	25.8912	6	6	6	27.8	27.8	27.8	29.063	0	62.462	1385100000	19	303	3.72542	0.0225979	0	0.9881	-0.9881	25.0763	25.0209	25.0934	26.0825	26.0644	25.8912
O35972	O35972	39S ribosomal protein L23, mitochondrial	Mrpl23	27.0303	26.6675	26.9772	26.8804	26.5413	26.6771	6	6	6	67.8	67.8	67.8	17.121	0	58.108	3044500000	70	304	-0.564865	0.342842	0.346234	-0.3001	0.3001	27.0303	26.6675	26.9772	26.8804	26.5413	26.6771
O35988	O35988	Syndecan-4	Sdc4	23.3639	23.7721	23.3535	23.4013	23.6419	23.6511	2	2	2	12.1	12.1	12.1	21.482	0.00021529	3.2351	311870000	5	305	0.194899	0.816324	0.847388	0.278	-0.278	23.3639	23.7721	23.3535	23.4013	23.6419	23.6511
O54692	O54692	Centromere/kinetochore protein zw10 homolog	Zw10	25.7329	25.3606	25.2967	24.9412	25.0028	24.8847	11	11	11	19.3	19.3	19.3	88.062	0	47.311	1024300000	32	306	-1.57624	0.0632518	0.011446	-0.4194	0.4194	25.7329	25.3606	25.2967	24.9412	25.0028	24.8847
O54734	O54734	Dolichyl-diphosphooligosaccharide--protein glycosyltransferase 48 kDa subunit	Ddost	30.4049	30.4282	30.2027	30.4788	30.6947	30.5608	16	16	16	57.1	57.1	57.1	49.027	0	323.31	38736000000	398	307	0.816045	0.139288	0.0859729	0.1559	-0.1559	30.4049	30.4282	30.2027	30.4788	30.6947	30.5608
O54750;O54749	O54750	Cytochrome P450 2J6	Cyp2j6	27.173	27.3466	27.1792	29.7638	29.8738	29.8976	23	23	23	46.3	46.3	46.3	57.791	0	199.91	16920000000	321	308	10.038	0.00455627	0	2.6946	-2.6946	27.173	27.3466	27.1792	29.7638	29.8738	29.8976
O54774	O54774	AP-3 complex subunit delta-1	Ap3d1	26.7774	26.9291	27.0772	27.3583	27.7248	27.279	19	19	19	21.5	21.5	21.5	135.08	0	64.477	3724400000	56	309	1.4934	0.0659729	0.0116805	0.4292	-0.4292	26.7774	26.9291	27.0772	27.3583	27.7248	27.279
O54782	O54782	Epididymis-specific alpha-mannosidase	Man2b2	23.4815	23.8031	23.341	24.1746	24.4943	24.1041	4	4	4	5.4	5.4	5.4	115.61	0	6.1563	421770000	10	310	1.92427	0.0512087	0.00271125	0.6931	-0.6931	23.4815	23.8031	23.341	24.1746	24.4943	24.1041
O54784	O54784	Death-associated protein kinase 3	Dapk3	22.6519	22.4104	22.8724	21.5436	21.4802	21.5744	2	2	2	4.9	4.9	4.9	51.421	0	5.2281	122360000	7	311	-3.40878	0.0253715	0	-1.1083	1.1083	22.6519	22.4104	22.8724	21.5436	21.4802	21.5744
O54785	O54785	LIM domain kinase 2	Limk2	25.6044	26.0119	25.7246	25.1838	25.1334	25.2665	11	11	11	20.1	20.1	20.1	72.201	0	19.453	1259500000	59	312	-1.84797	0.0544744	0.00653026	-0.5408	0.5408	25.6044	26.0119	25.7246	25.1838	25.1334	25.2665
O54786	O54786	DNA fragmentation factor subunit alpha	Dffa	23.6989	23.9067	23.8776	24.6499	24.2124	24.1759	4	4	4	16.6	16.6	16.6	36.572	0	6.232	473010000	7	313	1.4578	0.0671265	0.0122722	0.3348	-0.3348	23.6989	23.9067	23.8776	24.6499	24.2124	24.1759
O54804	O54804	Choline kinase alpha	Chka	22.7495	22.1497	22.0253	22.0512	23.2743	23.2577	2	2	2	4.9	4.9	4.9	51.984	0.0024824	2.5706	132340000	1	315	0.847257	0.13161	0.0767029	1.108	-1.108	22.7495	22.1497	22.0253	22.0512	23.2743	23.2577
O54825	O54825	Bystin	Bysl	26.8826	27.0478	26.893	25.6078	25.323	25.5164	13	13	13	33	33	33	49.783	0	42.663	2316700000	86	316	-5.03867	0.0142978	0	-1.3766	1.3766	26.8826	27.0478	26.893	25.6078	25.323	25.5164
O54833	O54833	Casein kinase II subunit alpha	Csnk2a2	26.5109	26.3813	26.2474	26.2311	26.3348	26.4066	9	9	9	37.7	37.7	37.7	41.215	0	52.658	2221100000	103	317	-0.197833	0.813266	0.844725	-0.0465	0.0465	26.5109	26.3813	26.2474	26.2311	26.3348	26.4066
O54836	O54836	Zinc finger matrin-type protein 3	Zmat3	22.2321	22.8496	22.1743	NaN	NaN	NaN	2	2	2	12.4	12.4	12.4	32.001	0	5.2738	65092000	2	318	-27.9025	0.00164733	0	-14.3121	14.3121	22.2321	22.8496	22.1743	7.92	7.92	7.92
O54879	O54879	High mobility group protein B3	Hmgb3	27.667	27.821	27.7407	26.5421	26.3666	26.6109	12	12	12	46.5	46.5	46.5	23.01	0	41.711	4191800000	57	319	-4.49182	0.0168477	0	-1.1986	1.1986	27.667	27.821	27.7407	26.5421	26.3666	26.6109
O54916;Q80XA6	O54916	RalBP1-associated Eps domain-containing protein 1	Reps1	24.0714	23.9217	23.5354	22.7391	22.8926	22.919	4	4	4	6.2	6.2	6.2	86.518	0	7.7227	309090000	6	321	-2.76306	0.0340092	0.000500751	-1.0291	1.0291	24.0714	23.9217	23.5354	22.7391	22.8926	22.919
O54941	O54941	SWI/SNF-related matrix-associated actin-dependent regulator of chromatin subfamily E member 1	Smarce1	27.4045	27.1609	27.3751	26.5421	26.5527	26.6462	13	13	13	38.9	38.9	38.9	46.638	0	80.924	3614800000	96	322	-2.67978	0.0352946	0.000500751	-0.8224	0.8224	27.4045	27.1609	27.3751	26.5421	26.5527	26.6462
O54946;Q9QYI8	O54946	DnaJ homolog subfamily B member 6	Dnajb6	24.9207	25.1548	24.8018	25.4215	25.2247	23.5585	6	6	5	18.1	18.1	15.3	39.807	0	12.441	766260000	19	323	-0.28381	0.722056	0.760613	0.304	-0.304	24.9207	25.1548	24.8018	25.4215	25.2247	23.5585
O54950	O54950	5-AMP-activated protein kinase subunit gamma-1	Prkag1	26.7688	26.7822	26.8979	26.649	26.6721	26.5466	8	8	7	27.6	27.6	24.5	37.52	0	36.145	2981500000	66	324	-0.786657	0.148379	0.0981544	-0.1332	0.1332	26.7688	26.7822	26.8979	26.649	26.6721	26.5466
O54962	O54962	Barrier-to-autointegration factor;Barrier-to-autointegration factor, N-terminally processed	Banf1	28.5647	28.7308	29.017	28.9337	28.5521	28.9351	6	6	6	66.3	66.3	66.3	10.102	0	72.07	17495000000	177	325	0.0967314	0.910185	0.923556	0.2029	-0.2029	28.5647	28.7308	29.017	28.9337	28.5521	28.9351
O54984	O54984	ATPase Asna1	Asna1	27.501	27.5084	27.4225	26.9494	26.9083	27.0338	10	10	10	42.2	42.2	42.2	38.822	0	48.333	4389200000	114	327	-2.17531	0.0450549	0.000500751	-0.5516	0.5516	27.501	27.5084	27.4225	26.9494	26.9083	27.0338
O54988;O55098	O54988	STE20-like serine/threonine-protein kinase	Slk	27.6713	27.7466	27.649	26.8743	26.8226	26.9419	18	18	18	20.9	20.9	20.9	141.46	0	147.07	4445100000	139	328	-3.43766	0.0250333	0	-0.797	0.797	27.6713	27.7466	27.649	26.8743	26.8226	26.9419
O54990	O54990	Prominin-1	Prom1	27.0718	27.0235	26.8458	27.7829	27.7808	27.8176	14	14	14	21.6	21.6	21.6	97.112	0	153.38	4776200000	112	329	3.13158	0.0287315	0	0.7594	-0.7594	27.0718	27.0235	26.8458	27.7829	27.7808	27.8176
O55013	O55013	Trafficking protein particle complex subunit 3	Trappc3	26.3903	26.3087	26.1812	26.7385	26.6697	26.7227	7	7	7	31.1	31.1	31.1	20.302	0	22.235	2449600000	65	330	1.63938	0.0612374	0.0107827	0.414	-0.414	26.3903	26.3087	26.1812	26.7385	26.6697	26.7227
O55022	O55022	Membrane-associated progesterone receptor component 1	Pgrmc1	28.3634	28.3333	28.3879	29.23	29.1747	29.1768	15	15	14	65.6	65.6	61	21.694	0	176.62	13419000000	250	331	3.889	0.0211547	0	0.8134	-0.8134	28.3634	28.3333	28.3879	29.23	29.1747	29.1768
O55023	O55023	Inositol monophosphatase 1	Impa1	28.1801	28.2878	28.2139	28.0447	28.1309	28.0309	14	14	14	45.5	45.5	45.5	30.436	0	52.21	7726700000	152	332	-0.6753	0.214745	0.182038	-0.1692	0.1692	28.1801	28.2878	28.2139	28.0447	28.1309	28.0309
O55028	O55028	[3-methyl-2-oxobutanoate dehydrogenase [lipoamide]] kinase, mitochondrial	Bckdk	27.3828	27.4487	27.3239	27.8182	28.1138	27.8771	4	4	4	14.1	14.1	14.1	46.587	0	23.778	5634700000	51	333	1.91895	0.0514498	0.00314748	0.4943	-0.4943	27.3828	27.4487	27.3239	27.8182	28.1138	27.8771
O55029	O55029	Coatomer subunit beta	Copb2	29.6931	29.6863	29.6434	30.2636	30.1874	30.1931	37	37	37	54.7	54.7	54.7	102.45	0	323.31	29393000000	591	334	2.46743	0.0388579	0.000500751	0.5068	-0.5068	29.6931	29.6863	29.6434	30.2636	30.1874	30.1931
O55033	O55033	Cytoplasmic protein NCK2	Nck2	24.4811	24.6913	24.5774	24.5696	24.8705	24.1637	6	6	5	21.6	21.6	19.5	42.879	0	19.724	637670000	12	335	-0.12058	0.888439	0.9085	-0.0078	0.0078	24.4811	24.6913	24.5774	24.5696	24.8705	24.1637
O55047;Q8C0V0	O55047;Q8C0V0	Serine/threonine-protein kinase tousled-like 2;Serine/threonine-protein kinase tousled-like 1	Tlk2;Tlk1	NaN	NaN	NaN	22.0722	22.2414	22.7099	3	3	3	5.6	5.6	5.6	82.26	0	3.6287	160020000	3	336	29.6934	0.0015554	0	14.3214	-14.3214	7.92	7.92	7.92	22.0722	22.2414	22.7099
O55060	O55060	Thiopurine S-methyltransferase	Tpmt	24.6277	24.5127	24.6915	25.4185	25.4242	25.4589	7	7	7	32.1	32.1	32.1	27.585	0	9.5951	848260000	18	337	3.37643	0.0257549	0	0.7965	-0.7965	24.6277	24.5127	24.6915	25.4185	25.4242	25.4589
O55071	O55071	Cytochrome P450 2B19	Cyp2b19	22.7492	21.6286	22.0301	27.7214	28.0375	29.0355	6	2	1	10.8	5.7	3	55.996	0	76.279	4218300000	53	338	8.70486	0.00602201	0	6.0074	-6.0074	22.7492	21.6286	22.0301	27.7214	28.0375	29.0355
O55101	O55101	Synaptogyrin-2	Syngr2	25.9174	25.707	25.2408	25.75	25.3755	25.2543	4	4	4	12.9	12.9	12.9	24.778	0	75.16	1390400000	43	339	-0.368187	0.618293	0.657997	-0.3315	0.3315	25.9174	25.707	25.2408	25.75	25.3755	25.2543
O55106	O55106	Striatin	Strn	26.2777	26.4154	26.0416	25.9342	25.8445	26.067	11	11	11	24.4	24.4	24.4	85.965	0	42.217	1859900000	67	340	-0.935259	0.111289	0.053286	-0.3435	0.3435	26.2777	26.4154	26.0416	25.9342	25.8445	26.067
O55111	O55111	Desmoglein-2	Dsg2	29.3616	29.4516	29.3453	28.7684	28.8013	28.8051	34	34	34	49.8	49.8	49.8	122.38	0	323.31	15096000000	398	341	-2.64197	0.0358358	0.000500751	-0.5603	0.5603	29.3616	29.4516	29.3453	28.7684	28.8013	28.8051
O55125	O55125	Protein NipSnap homolog 1	Nipsnap1	27.3047	27.4022	27.3529	27.2729	27.3648	27.5399	9	9	9	27.5	27.5	27.5	33.363	0	31.171	4723100000	130	342	0.143719	0.867585	0.890216	0.0119	-0.0119	27.3047	27.4022	27.3529	27.2729	27.3648	27.5399
O55126	O55126	Protein NipSnap homolog 2	Gbas	26.2622	26.2216	26.1927	26.6292	26.4352	26.5853	7	7	7	27.4	27.4	27.4	32.932	0	14.768	2337700000	61	343	1.28681	0.0743161	0.0155226	0.3637	-0.3637	26.2622	26.2216	26.1927	26.6292	26.4352	26.5853
O55128	O55128	Histone deacetylase complex subunit SAP18	Sap18	28.7089	28.7665	28.756	28.0035	28.0008	28.0648	10	10	10	56.2	56.2	56.2	17.595	0	91.125	10699000000	142	344	-3.31549	0.0265216	0	-0.7525	0.7525	28.7089	28.7665	28.756	28.0035	28.0008	28.0648
O55131	O55131	Septin-7	2007-09-01	28.987	29.2152	29.1595	28.6106	28.5431	28.6388	18	18	17	43.6	43.6	41.5	50.549	0	165.47	14074000000	301	345	-1.97885	0.0494619	0.00184758	-0.5489	0.5489	28.987	29.2152	29.1595	28.6106	28.5431	28.6388
O55135	O55135	Eukaryotic translation initiation factor 6	Eif6	29.3137	29.3942	29.283	29.1885	29.0902	29.2394	7	7	7	40.4	40.4	40.4	26.511	0	103.38	18124000000	116	346	-0.643461	0.247301	0.224051	-0.1252	0.1252	29.3137	29.3942	29.283	29.1885	29.0902	29.2394
O55137;Q9QYR7;Q32Q92;Q6Q2Z6	O55137	Acyl-coenzyme A thioesterase 1	Acot1	25.752	26.3225	26.1976	27.7836	27.6226	27.7085	15	6	4	39.1	18.6	15.5	46.135	0	29.615	3870300000	53	347	4.37116	0.017682	0	1.5109	-1.5109	25.752	26.3225	26.1976	27.7836	27.6226	27.7085
O55142	O55142	60S ribosomal protein L35a	Rpl35a	30.3508	30.498	30.3185	29.9228	29.8153	29.9038	10	10	10	54.5	54.5	54.5	12.554	0	21.959	33776000000	190	348	-1.99859	0.0489674	0.00184758	-0.447	0.447	30.3508	30.498	30.3185	29.9228	29.8153	29.9038
O55143;Q8R429	O55143	Sarcoplasmic/endoplasmic reticulum calcium ATPase 2	Atp2a2	31.0467	31.0668	30.9525	31.14	31.1088	31.1252	49	49	41	44.9	44.9	38.2	114.86	0	323.31	67780000000	990	349	0.453545	0.501009	0.531525	0.0785	-0.0785	31.0467	31.0668	30.9525	31.14	31.1088	31.1252
O55201	O55201	Transcription elongation factor SPT5	Supt5h	27.9158	28.0746	28.0129	27.4003	27.3933	27.4822	25	25	25	30.3	30.3	30.3	120.66	0	142.45	6004400000	179	350	-2.35688	0.0412204	0.000500751	-0.6126	0.6126	27.9158	28.0746	28.0129	27.4003	27.3933	27.4822
O55222	O55222	Integrin-linked protein kinase	Ilk	25.7382	25.4034	25.578	24.9409	24.8661	24.8374	8	8	8	18.6	18.6	18.6	51.373	0	11.19	1063100000	39	351	-2.37317	0.0408371	0.000500751	-0.7119	0.7119	25.7382	25.4034	25.578	24.9409	24.8661	24.8374
O55229	O55229	Choline/ethanolamine kinase	Chkb	22.5546	22.6638	22.6963	24.1025	24.9449	25.1456	4	4	4	11.7	11.7	11.7	45.126	0	6.589	453970000	8	352	4.08419	0.0196664	0	2.2811	-2.2811	22.5546	22.6638	22.6963	24.1025	24.9449	25.1456
O55234	O55234	Proteasome subunit beta type-5	Psmb5	29.1473	29.1732	29.1278	29.1853	29.0707	29.1473	15	15	15	58.3	58.3	58.3	28.532	0	103.14	16234000000	292	353	-0.06632	0.938815	0.950154	0	0	29.1473	29.1732	29.1278	29.1853	29.0707	29.1473
O55236	O55236	mRNA-capping enzyme;Polynucleotide 5-triphosphatase;mRNA guanylyltransferase	Rngtt	23.6128	24.0416	24.1326	23.6076	23.5705	23.5883	4	4	4	7.9	7.9	7.9	68.683	0	33.372	363560000	23	354	-0.970267	0.104294	0.044812	-0.4533	0.4533	23.6128	24.0416	24.1326	23.6076	23.5705	23.5883
O55242	O55242	Sigma non-opioid intracellular receptor 1	Sigmar1	26.0718	26.304	26.149	25.5527	25.5776	25.4552	2	2	2	9.4	9.4	9.4	25.25	0	6.6516	1587500000	30	355	-2.41368	0.0398483	0.000500751	-0.5963	0.5963	26.0718	26.304	26.149	25.5527	25.5776	25.4552
O70126	O70126	Aurora kinase B	Aurkb	25.6233	25.8264	25.8916	NaN	21.8918	NaN	8	8	8	30.7	30.7	30.7	39.384	0	35.93	783000000	47	356	-2.91335	0.0314825	0	-17.9064	17.9064	25.6233	25.8264	25.8916	7.92	21.8918	7.92
O70133	O70133	ATP-dependent RNA helicase A	Dhx9	31.4778	31.5945	31.4605	31.0756	31.0483	31.0832	49	49	49	42.9	42.9	42.9	149.47	0	323.31	74759000000	993	357	-1.89336	0.0529716	0.00529334	-0.4022	0.4022	31.4778	31.5945	31.4605	31.0756	31.0483	31.0832
O70152	O70152	Dolichol-phosphate mannosyltransferase subunit 1	Dpm1	26.309	26.4144	26.2546	26.2609	26.2928	26.4686	9	9	9	40.4	40.4	40.4	29.174	0	46.193	2159200000	96	359	0.0547289	0.949036	0.956063	-0.0162	0.0162	26.309	26.4144	26.2546	26.2609	26.2928	26.4686
O70194	O70194	Eukaryotic translation initiation factor 3 subunit D	Eif3d	28.9391	28.9875	28.9882	28.4192	28.4437	28.5078	23	23	23	55.8	55.8	55.8	63.988	0	202.48	13727000000	338	360	-2.32882	0.0417616	0.000500751	-0.5438	0.5438	28.9391	28.9875	28.9882	28.4192	28.4437	28.5078
O70201	O70201	Baculoviral IAP repeat-containing protein 5	Birc5	21.5575	23.1173	21.4784	NaN	NaN	20.3382	2	2	2	20	20	20	16.297	0	4.6351	41085000	4	361	-2.345	0.0414234	0.000500751	-13.6375	13.6375	21.5575	23.1173	21.4784	7.92	7.92	20.3382
O70228	O70228	Probable phospholipid-transporting ATPase IIA	Atp9a	23.8258	23.7702	23.8091	24.1475	23.8745	24.0687	6	6	5	6	6	5	118.61	0	8.0334	436260000	10	363	0.837804	0.133863	0.0790525	0.2596	-0.2596	23.8258	23.7702	23.8091	24.1475	23.8745	24.0687
O70230;Q8BMU0	O70230;Q8BMU0	Zinc finger protein 143;Zinc finger protein 76	Znf143;Znf76	23.2754	23.2706	23.0843	23.2701	23.1501	23.378	2	2	2	3.1	3.1	3.1	69.04	0.0071429	1.9046	245200000	3	364	0.199132	0.812199	0.844388	-0.0005	0.0005	23.2754	23.2706	23.0843	23.2701	23.1501	23.378
O70251	O70251	Elongation factor 1-beta	Eef1b	30.5508	30.3819	30.5181	30.3274	30.4142	30.3126	10	10	10	56	56	56	24.693	0	291.4	36870000000	222	365	-0.527418	0.394705	0.410013	-0.1907	0.1907	30.5508	30.3819	30.5181	30.3274	30.4142	30.3126
O70252	O70252	Heme oxygenase 2	Hmox2	27.9142	28.0197	27.8927	27.2869	27.4609	27.5128	13	13	13	50.8	50.8	50.8	35.738	0	134.78	6238900000	143	366	-1.94209	0.0504489	0.00228102	-0.4533	0.4533	27.9142	28.0197	27.8927	27.2869	27.4609	27.5128
O70273	O70273	ETS homologous factor	Ehf	23.2869	22.5253	22.9627	NaN	20.182	19.6921	3	2	2	11	8	8	34.903	0	3.2566	96324000	5	367	-1.78222	0.0569346	0.00762389	-3.2706	3.2706	23.2869	22.5253	22.9627	7.92	20.182	19.6921
O70274	O70274	Protein tyrosine phosphatase type IVA 2	Ptp4a2	25.339	25.4575	25.5044	25.483	25.6788	25.4556	4	4	2	26.3	26.3	12.6	19.127	0	16.495	1220900000	43	368	0.382525	0.600174	0.641491	0.0255	-0.0255	25.339	25.4575	25.5044	25.483	25.6788	25.4556
O70303	O70303	Cell death activator CIDE-B	Cideb	21.1586	21.3028	NaN	23.5123	23.3962	23.0539	3	3	3	12.8	12.8	12.8	24.8	0	3.9454	168380000	3	370	1.50681	0.0654319	0.0116805	2.2376	-2.2376	21.1586	21.3028	7.92	23.5123	23.3962	23.0539
O70305	O70305	Ataxin-2	Atxn2	25.1707	25.4102	25.3338	24.4975	24.4226	24.6101	7	7	7	8.1	8.1	8.1	136.48	0	21.655	822660000	32	371	-2.84675	0.0324071	0	-0.8363	0.8363	25.1707	25.4102	25.3338	24.4975	24.4226	24.6101
O70310	O70310	Glycylpeptide N-tetradecanoyltransferase 1	Nmt1	27.6651	27.8984	27.6317	27.449	27.4853	27.4363	13	13	10	26	26	19.6	56.888	0	60.223	5538700000	128	372	-0.998918	0.098814	0.0390006	-0.2161	0.2161	27.6651	27.8984	27.6317	27.449	27.4853	27.4363
O70311	O70311	Glycylpeptide N-tetradecanoyltransferase 2	Nmt2	25.2569	25.2509	25.384	24.9674	24.2155	24.5088	7	4	4	16.4	10.4	10.4	60.484	0	14.47	834470000	35	373	-1.77545	0.0571804	0.00799663	-0.7481	0.7481	25.2569	25.2509	25.384	24.9674	24.2155	24.5088
O70318	O70318	Band 4.1-like protein 2	Epb41l2	28.8632	28.9127	28.8775	27.4599	27.3549	27.4356	36	36	33	45.2	45.2	42.6	109.94	0	292.18	8753200000	286	374	-6.52361	0.00956234	0	-1.4419	1.4419	28.8632	28.9127	28.8775	27.4599	27.3549	27.4356
O70325;Q91XR9	O70325;Q91XR9	Phospholipid hydroperoxide glutathione peroxidase, mitochondrial;Phospholipid hydroperoxide glutathione peroxidase, nuclear	Gpx4	25.4845	25.7455	25.7214	27.8539	27.6967	27.8918	9	9	9	46.7	46.7	46.7	22.228	0	26.687	4059500000	75	375	7.39768	0.0080515	0	2.1325	-2.1325	25.4845	25.7455	25.7214	27.8539	27.6967	27.8918
O70370	O70370	Cathepsin S	Ctss	22.781	NaN	23.0261	25.3972	24.1139	24.7545	2	2	2	5.6	5.6	5.6	38.474	0	9.4253	284700000	6	376	1.4061	0.0687779	0.0126996	1.9735	-1.9735	22.781	7.92	23.0261	25.3972	24.1139	24.7545
O70378	O70378	ER membrane protein complex subunit 8	Emc8	27.4988	27.3405	27.1906	27.023	26.7872	26.8507	10	10	10	58	58	58	23.348	0	56.607	4298800000	73	377	-1.50362	0.0656555	0.0116805	-0.4898	0.4898	27.4988	27.3405	27.1906	27.023	26.7872	26.8507
O70400	O70400	PDZ and LIM domain protein 1	Pdlim1	29.2276	29.2455	29.2968	29.1968	29.0682	29.1061	18	18	18	76.1	76.1	76.1	35.774	0	251.39	16988000000	341	378	-0.569493	0.33686	0.33949	-0.1394	0.1394	29.2276	29.2455	29.2968	29.1968	29.0682	29.1061
O70404	O70404	Vesicle-associated membrane protein 8	Vamp8	27.8287	27.8162	27.8113	28.433	28.4162	28.0508	4	4	4	42.6	42.6	42.6	11.451	0	14.203	8448700000	58	379	1.52879	0.0647368	0.011446	0.6	-0.6	27.8287	27.8162	27.8113	28.433	28.4162	28.0508
O70422	O70422	General transcription factor IIH subunit 4	Gtf2h4	23.0902	23.4268	23.287	22.5244	22.6918	22.6024	3	3	3	7.1	7.1	7.1	52.224	0	6.0796	217530000	7	380	-2.21373	0.044017	0.000500751	-0.6846	0.6846	23.0902	23.4268	23.287	22.5244	22.6918	22.6024
O70433	O70433	Four and a half LIM domains protein 2	Fhl2	26.9461	26.9353	26.9126	25.8702	25.6495	25.7383	10	10	10	39.8	39.8	39.8	32.072	0	24.615	2362200000	54	381	-4.62458	0.0159214	0	-1.197	1.197	26.9461	26.9353	26.9126	25.8702	25.6495	25.7383
O70435	O70435	Proteasome subunit alpha type-3	Psma3	29.2186	29.4307	29.3392	29.2445	29.4803	29.4379	15	15	15	54.9	54.9	54.9	28.405	0	120.15	18707000000	196	382	0.203689	0.807339	0.841379	0.0987	-0.0987	29.2186	29.4307	29.3392	29.2445	29.4803	29.4379
O70439	O70439	Syntaxin-7	Stx7	26.8691	27.0522	26.8435	26.5978	26.5707	26.5955	6	6	6	29.5	29.5	29.5	29.82	0	98.88	2890900000	91	383	-1.30167	0.0736009	0.0152884	-0.2736	0.2736	26.8691	27.0522	26.8435	26.5978	26.5707	26.5955
O70456	O70456	14-3-3 protein sigma	Sfn	30.6505	30.7017	30.5754	30.7437	30.728	30.741	18	14	14	71.8	58.9	58.9	27.706	0	323.31	51317000000	440	385	0.418657	0.55081	0.585135	0.0905	-0.0905	30.6505	30.7017	30.5754	30.7437	30.728	30.741
O70475	O70475	UDP-glucose 6-dehydrogenase	Ugdh	30.9582	30.8901	31.0298	32.5912	32.6501	32.5899	35	35	35	77.1	77.1	77.1	54.831	0	323.31	113100000000	736	386	7.02706	0.00872799	0	1.633	-1.633	30.9582	30.8901	31.0298	32.5912	32.6501	32.5899
O70492	O70492	Sorting nexin-3	Snx3	27.734	27.6738	27.7047	27.9488	27.8658	27.9427	9	9	8	46.3	46.3	42	18.757	0	26.887	6069400000	77	387	0.968756	0.104704	0.0453726	0.238	-0.238	27.734	27.6738	27.7047	27.9488	27.8658	27.9427
O70493	O70493	Sorting nexin-12	Snx12	25.9317	25.9353	25.8902	25.9318	25.8677	25.881	8	7	7	46.1	41.8	41.8	19.116	0	12.614	1581500000	35	388	-0.119299	0.889673	0.908785	-0.0507	0.0507	25.9317	25.9353	25.8902	25.9318	25.8677	25.881
O70494	O70494	Transcription factor Sp3	Sp3	23.4391	23.3164	23.4626	23.1895	23.197	23.3105	2	2	2	2.2	2.2	2.2	82.361	0	12.69	276550000	13	389	-0.695107	0.195206	0.155592	-0.2421	0.2421	23.4391	23.3164	23.4626	23.1895	23.197	23.3105
O70503	O70503	Very-long-chain 3-oxoacyl-CoA reductase	Hsd17b12	30.3319	30.4536	30.3297	29.8504	29.9176	29.9581	14	14	14	51.3	51.3	51.3	34.741	0	157.86	33484000000	305	390	-1.91654	0.0515626	0.00314748	-0.4143	0.4143	30.3319	30.4536	30.3297	29.8504	29.9176	29.9581
O70551;Q9Z0G2;O54781	O70551	SRSF protein kinase 1	Srpk1	27.0459	27.0583	27.1096	25.8381	26.1209	26.0311	13	13	13	27.8	27.8	27.8	73.088	0	70.662	2643900000	78	391	-3.89791	0.021042	0	-1.0272	1.0272	27.0459	27.0583	27.1096	25.8381	26.1209	26.0311
O70570	O70570	Polymeric immunoglobulin receptor;Secretory component	Pigr	28.8689	29.0081	29.0653	31.1895	31.2211	31.2105	29	29	29	44.9	44.9	44.9	84.998	0	323.31	39486000000	411	392	8.93888	0.00557101	0	2.2024	-2.2024	28.8689	29.0081	29.0653	31.1895	31.2211	31.2105
O70572	O70572	Sphingomyelin phosphodiesterase 2	Smpd2	25.2191	25.2235	24.9719	25.6924	25.7583	25.6888	7	7	7	19.1	19.1	19.1	47.466	0	17.326	1158600000	53	393	2.08215	0.0468122	0.000953743	0.4733	-0.4733	25.2191	25.2235	24.9719	25.6924	25.7583	25.6888
O70579	O70579	Peroxisomal membrane protein PMP34	Slc25a17	24.3155	24.0288	23.6933	24.1423	23.8403	23.7953	2	2	2	5.5	5.5	5.5	34.412	0	3.8776	451610000	30	394	-0.216293	0.794683	0.83072	-0.1885	0.1885	24.3155	24.0288	23.6933	24.1423	23.8403	23.7953
O70589	O70589	Peripheral plasma membrane protein CASK	Cask	26.5464	26.5206	26.5168	26.6702	26.7222	26.5828	16	16	16	20.3	20.3	20.3	105.11	0	29.913	2764300000	89	395	0.563034	0.345201	0.34952	0.1496	-0.1496	26.5464	26.5206	26.5168	26.6702	26.7222	26.5828
O70591	O70591	Prefoldin subunit 2	Pfdn2	26.8669	26.8919	27.1957	26.8817	26.9879	26.8198	6	6	6	39.6	39.6	39.6	16.534	0	47.495	3247500000	116	396	-0.288287	0.717075	0.756265	-0.0102	0.0102	26.8669	26.8919	27.1957	26.8817	26.9879	26.8198
O88271	O88271	Craniofacial development protein 1	Cfdp1	26.6389	26.7148	26.8541	25.3193	25.6648	25.5865	5	5	5	28.8	28.8	28.8	32.921	0	39.634	2018400000	53	397	-3.88459	0.0211773	0	-1.1283	1.1283	26.6389	26.7148	26.8541	25.3193	25.6648	25.5865
O88286	O88286	Protein Wiz	Wiz	24.8305	24.9334	24.6284	22.8763	22.4869	22.556	5	5	5	3.7	3.7	3.7	184.29	0	12.612	479430000	38	398	-6.35152	0.00992314	0	-2.2745	2.2745	24.8305	24.9334	24.6284	22.8763	22.4869	22.556
O88291	O88291	DBIRD complex subunit ZNF326	Znf326	26.2458	26.0621	26.0377	25.8636	25.7986	25.8702	10	10	10	22.2	22.2	22.2	65.225	0	105.71	1823800000	53	399	-1.04442	0.0923969	0.0317066	-0.1985	0.1985	26.2458	26.0621	26.0377	25.8636	25.7986	25.8702
O88307	O88307	Sortilin-related receptor	Sorl1	23.4783	23.3952	23.6147	22.9439	22.5949	22.7882	4	4	4	2.5	2.5	2.5	247.08	0.0016839	2.8455	247670000	1	400	-2.32753	0.0418067	0.000500751	-0.6901	0.6901	23.4783	23.3952	23.6147	22.9439	22.5949	22.7882
O88310;Q80ZA0	O88310	Intelectin-1a	Itln1	32.1483	32.5096	32.1993	32.6946	32.7199	32.6932	15	15	15	48.6	48.6	48.6	34.952	0	247.56	155230000000	457	401	1.37464	0.0702868	0.0132759	0.4953	-0.4953	32.1483	32.5096	32.1993	32.6946	32.7199	32.6932
O88312	O88312	Anterior gradient protein 2 homolog	Agr2	30.089	30.2389	30.0541	31.5465	31.682	31.657	10	10	10	60	60	60	19.92	0	277.75	63310000000	355	402	5.76639	0.0114114	0	1.568	-1.568	30.089	30.2389	30.0541	31.5465	31.682	31.657
O88329	O88329	Unconventional myosin-Ia	Myo1a	29.2209	29.2566	29.1838	31.7805	31.8378	31.8495	64	64	57	60.3	60.3	55.1	118.69	0	323.31	62248000000	912	403	11.8314	0.00354152	0	2.6169	-2.6169	29.2209	29.2566	29.1838	31.7805	31.8378	31.8495
O88342	O88342	WD repeat-containing protein 1	Wdr1	30.8695	30.9828	30.9324	31.1569	31.1062	31.2202	31	31	31	66.3	66.3	66.3	66.406	0	323.31	58304000000	688	404	0.984671	0.101452	0.0417549	0.2245	-0.2245	30.8695	30.9828	30.9324	31.1569	31.1062	31.2202
O88343	O88343	Electrogenic sodium bicarbonate cotransporter 1	Slc4a4	25.4566	25.4708	25.2443	25.4077	25.3573	25.4213	6	6	6	7.8	7.8	7.8	121.48	0	15.121	1176800000	37	405	0.0183101	0.982413	0.986702	-0.0489	0.0489	25.4566	25.4708	25.2443	25.4077	25.3573	25.4213
O88379	O88379	Bromodomain adjacent to zinc finger domain protein 1A	Baz1a	26.3159	26.0501	26.6863	23.5026	23.6699	23.6707	18	18	18	13.2	13.2	13.2	178.46	0	35.561	1265100000	31	407	-7.14896	0.00850249	0	-2.646	2.646	26.3159	26.0501	26.6863	23.5026	23.6699	23.6707
O88384	O88384	Vesicle transport through interaction with t-SNAREs homolog 1B	Vti1b	25.2627	25.311	25.3546	26.0973	25.991	26.1455	5	5	5	24.1	24.1	24.1	26.713	0	26.454	1442400000	54	408	3.16521	0.0283256	0	0.7863	-0.7863	25.2627	25.311	25.3546	26.0973	25.991	26.1455
O88396	O88396	GrpE protein homolog 2, mitochondrial	Grpel2	23.8677	24.008	24.0844	21.794	21.739	22.0318	3	3	3	13.8	13.8	13.8	25.029	0	6.5412	272800000	12	409	-7.10597	0.00854759	0	-2.214	2.214	23.8677	24.008	24.0844	21.794	21.739	22.0318
O88428	O88428	Bifunctional 3-phosphoadenosine 5-phosphosulfate synthase 2;Sulfate adenylyltransferase;Adenylyl-sulfate kinase	Papss2	27.2971	27.2605	27.3225	32.1062	32.1194	32.0893	41	41	39	63.1	63.1	59.7	70.35	0	323.31	65982000000	645	411	22.9132	0.00189538	0	4.8091	-4.8091	27.2971	27.2605	27.3225	32.1062	32.1194	32.0893
O88441	O88441	Metaxin-2	Mtx2	26.6355	26.5899	26.3777	26.8409	26.7677	26.8231	7	7	7	33.1	33.1	33.1	29.758	0	130.63	2748500000	97	412	1.01383	0.096659	0.0370144	0.2332	-0.2332	26.6355	26.5899	26.3777	26.8409	26.7677	26.8231
O88451;Q9R092	O88451	Retinol dehydrogenase 7	Rdh7	18.3422	18.7358	20.0932	29.439	29.1619	29.4718	17	17	17	51.3	51.3	51.3	35.66	0	175.89	9328200000	161	413	14.1217	0.00300033	0	10.7032	-10.7032	18.3422	18.7358	20.0932	29.439	29.1619	29.4718
O88455	O88455	7-dehydrocholesterol reductase	Dhcr7	27.7042	27.8292	27.7004	27.6933	27.6118	27.6621	6	6	6	15.9	15.9	15.9	53.918	0	47.033	5689600000	99	414	-0.372576	0.612914	0.654399	-0.0421	0.0421	27.7042	27.8292	27.7004	27.6933	27.6118	27.6621
O88456;Q9D7J7	O88456	Calpain small subunit 1	Capns1	27.3812	27.4221	27.57	27.5092	27.675	27.5558	9	9	9	39	39	39	28.463	0	83.737	5589300000	134	415	0.460098	0.49121	0.522396	0.1337	-0.1337	27.3812	27.4221	27.57	27.5092	27.675	27.5558
O88487;O88485	O88487	Cytoplasmic dynein 1 intermediate chain 2	Dync1i2	28.1893	28.2348	28.1855	28.0874	28.1715	28.1959	15	15	15	34.5	34.5	34.5	68.393	0	195.22	7827800000	159	416	-0.227834	0.782457	0.818287	-0.0178	0.0178	28.1893	28.2348	28.1855	28.0874	28.1715	28.1959
O88508	O88508	DNA (cytosine-5)-methyltransferase 3A	Dnmt3a	23.5492	23.7655	23.8752	22.2226	22.1072	21.9768	4	4	4	6.8	6.8	6.8	101.67	0	45.762	220550000	18	417	-5.26413	0.0132831	0	-1.6583	1.6583	23.5492	23.7655	23.8752	22.2226	22.1072	21.9768
O88512	O88512	AP-1 complex subunit gamma-like 2	Ap1g2	25.774	25.6033	25.6616	26.5727	26.5651	26.5054	12	11	11	20.4	19.5	19.5	87.862	0	58.088	1983700000	76	418	3.55156	0.0240411	0	0.9035	-0.9035	25.774	25.6033	25.6616	26.5727	26.5651	26.5054
O88520	O88520	Leucine-rich repeat protein SHOC-2	Shoc2	23.3661	24.1466	23.3494	23.3802	23.5369	23.3469	4	4	4	8.4	8.4	8.4	64.892	0	6.4502	320820000	2	419	-0.433935	0.529113	0.561938	0.0141	-0.0141	23.3661	24.1466	23.3494	23.3802	23.5369	23.3469
O88522	O88522	NF-kappa-B essential modulator	Ikbkg	22.3432	22.6961	22.347	22.695	22.6543	23.5209	2	2	2	7	7	7	47.972	0	5.0714	176360000	1	420	0.998024	0.099106	0.0392933	0.348	-0.348	22.3432	22.6961	22.347	22.695	22.6543	23.5209
O88531	O88531	Palmitoyl-protein thioesterase 1	Ppt1	25.5471	25.6291	25.3798	25.9172	25.6989	25.7144	5	5	5	21.6	21.6	21.6	34.49	0	26.723	1356400000	45	421	0.885278	0.122141	0.0672659	0.1673	-0.1673	25.5471	25.6291	25.3798	25.9172	25.6989	25.7144
O88532	O88532	Zinc finger RNA-binding protein	Zfr	26.0418	26.207	26.0637	25.3047	25.2813	25.3994	10	10	10	12.4	12.4	12.4	116.86	0	111.89	1441100000	78	422	-3.06426	0.0296786	0	-0.759	0.759	26.0418	26.207	26.0637	25.3047	25.2813	25.3994
O88533	O88533	Aromatic-L-amino-acid decarboxylase	Ddc	26.7811	26.7528	26.832	29.1456	29.0299	29.0539	16	16	16	42.9	42.9	42.9	53.873	0	250.21	9567300000	257	423	9.8534	0.00471412	0	2.2728	-2.2728	26.7811	26.7528	26.832	29.1456	29.0299	29.0539
O88543	O88543	COP9 signalosome complex subunit 3	Cops3	26.4057	26.3789	26.4087	26.7148	26.5316	26.6761	7	7	7	24.3	24.3	24.3	47.832	0	107.53	2717600000	55	424	0.985885	0.101234	0.0412121	0.2704	-0.2704	26.4057	26.3789	26.4087	26.7148	26.5316	26.6761
O88544	O88544	COP9 signalosome complex subunit 4	Cops4	27.6136	27.7048	27.7098	27.8255	27.9047	27.9333	19	19	19	63.3	63.3	63.3	46.284	0	121.57	5994800000	181	425	0.901471	0.118528	0.0627554	0.1999	-0.1999	27.6136	27.7048	27.7098	27.8255	27.9047	27.9333
O88545	O88545	COP9 signalosome complex subunit 6	Cops6	26.3676	26.3681	26.3615	26.7579	26.5752	26.6875	9	9	9	39.8	39.8	39.8	35.88	0	41.017	2704500000	93	426	1.2654	0.0753203	0.0156729	0.3199	-0.3199	26.3676	26.3681	26.3615	26.7579	26.5752	26.6875
O88552	O88552	Claudin-2	Cldn2	24.9333	25.0245	24.8574	24.416	24.1815	24.2828	2	2	2	11.7	11.7	11.7	24.483	0	73.732	775680000	29	427	-2.35965	0.0411528	0.000500751	-0.6505	0.6505	24.9333	25.0245	24.8574	24.416	24.1815	24.2828
O88554	O88554	Poly [ADP-ribose] polymerase 2	Parp2	24.1959	24.2569	23.8561	22.6596	22.7388	22.7552	3	3	3	7.2	7.2	7.2	63.396	0	6.7969	336430000	4	428	-4.35389	0.0177948	0	-1.4571	1.4571	24.1959	24.2569	23.8561	22.6596	22.7388	22.7552
O88559	O88559	Menin	Men1	22.8206	22.8702	22.8361	22.5629	22.4439	22.559	3	3	3	8.2	8.2	8.2	67.5	0	14.941	172420000	2	429	-1.38273	0.0697748	0.012959	-0.2771	0.2771	22.8206	22.8702	22.8361	22.5629	22.4439	22.559
O88569	O88569	Heterogeneous nuclear ribonucleoproteins A2/B1	Hnrnpa2b1	33.3472	33.4606	33.3622	32.716	32.728	32.7774	30	30	29	76.2	76.2	76.2	37.402	0	323.31	270000000000	1074	430	-2.82133	0.0328806	0	-0.6342	0.6342	33.3472	33.4606	33.3622	32.716	32.728	32.7774
O88574	O88574	Histone deacetylase complex subunit SAP30	Sap30	23.9435	23.8106	22.9343	22.0295	21.8804	21.6475	2	2	2	13.6	13.6	13.6	23.231	0.0016807	2.8216	163090000	3	431	-3.25449	0.0271981	0	-1.9302	1.9302	23.9435	23.8106	22.9343	22.0295	21.8804	21.6475
O88587	O88587	Catechol O-methyltransferase	Comt	26.5966	26.7262	26.6158	26.5447	26.445	26.4918	11	11	11	47.9	47.9	47.9	29.486	0	37.229	2647900000	67	432	-0.635923	0.255617	0.235029	-0.124	0.124	26.5966	26.7262	26.6158	26.5447	26.445	26.4918
O88593	O88593	Peptidoglycan recognition protein 1	Pglyrp1	25.1498	25.4226	25.3396	25.6235	25.6989	25.5503	3	3	3	24.2	24.2	24.2	20.489	0	29.155	1234100000	38	433	1.13789	0.0827859	0.0220065	0.2839	-0.2839	25.1498	25.4226	25.3396	25.6235	25.6989	25.5503
O88622	O88622	Poly(ADP-ribose) glycohydrolase	Parg	23.753	23.472	23.9066	23.3399	23.5774	23.0458	5	5	5	6.7	6.7	6.7	109.32	0	8.71	340970000	9	435	-0.999812	0.0986123	0.0390006	-0.4131	0.4131	23.753	23.472	23.9066	23.3399	23.5774	23.0458
O88630	O88630	Golgi SNAP receptor complex member 1	Gosr1	24.5831	24.7134	24.4803	24.6712	24.889	24.9995	6	6	6	27.2	27.2	27.2	28.489	0	33.224	735920000	48	437	0.848153	0.131484	0.0764824	0.3059	-0.3059	24.5831	24.7134	24.4803	24.6712	24.889	24.9995
O88643	O88643	Serine/threonine-protein kinase PAK 1	Pak1	26.1491	26.2551	26.1359	26.3239	26.2448	26.5125	16	11	8	39.4	28.3	22.6	60.736	0	75.374	2047500000	73	438	0.64901	0.241433	0.215483	0.1748	-0.1748	26.1491	26.2551	26.1359	26.3239	26.2448	26.5125
O88653	O88653	Ragulator complex protein LAMTOR3	Lamtor3	26.2842	26.3778	26.2225	25.3185	25.1825	25.1781	4	4	4	55.6	55.6	55.6	13.553	0	56.807	1632000000	54	439	-4.19809	0.0188546	0	-1.1017	1.1017	26.2842	26.3778	26.2225	25.3185	25.1825	25.1781
O88665	O88665	Bromodomain-containing protein 7	Brd7	23.3566	23.384	23.2542	22.6974	22.7162	22.638	4	4	4	7.1	7.1	7.1	73.999	0	8.2087	187080000	7	440	-2.74468	0.0342798	0.000500751	-0.6592	0.6592	23.3566	23.384	23.2542	22.6974	22.7162	22.638
O88668	O88668	Protein CREG1	Creg1	22.5689	23.1855	23.2822	21.2308	23.3074	21.7661	2	2	2	13.2	13.2	13.2	24.452	0	7.5814	163330000	7	441	-1.0698	0.0890783	0.0283019	-1.4194	1.4194	22.5689	23.1855	23.2822	21.2308	23.3074	21.7661
O88685	O88685	26S protease regulatory subunit 6A	Psmc3	29.6732	29.3632	29.6037	29.2901	29.3095	29.2444	25	25	25	63.3	63.3	63.3	49.548	0	323.31	21334000000	402	442	-0.928245	0.112994	0.0554245	-0.3136	0.3136	29.6732	29.3632	29.6037	29.2901	29.3095	29.2444
O88696	O88696	ATP-dependent Clp protease proteolytic subunit, mitochondrial	Clpp	27.233	27.2755	27.0886	26.9946	27.0854	27.1149	7	7	7	34.6	34.6	34.6	29.8	0	55.981	4824200000	156	443	-0.521346	0.403233	0.420621	-0.1476	0.1476	27.233	27.2755	27.0886	26.9946	27.0854	27.1149
O88712	O88712	C-terminal-binding protein 1	Ctbp1	26.4325	26.5878	26.4464	26.4782	26.3988	26.5387	11	7	7	25.9	18.6	18.6	47.744	0	78.267	2424400000	75	444	-0.0669161	0.938134	0.949879	0.0318	-0.0318	26.4325	26.5878	26.4464	26.4782	26.3988	26.5387
O88735	O88735	Ensconsin	Map7	26.0018	26.196	26.3896	26.5702	26.6125	26.6154	9	9	9	15.1	15.1	15.1	82.021	0	36.756	2407100000	74	445	1.33236	0.072158	0.01404	0.4165	-0.4165	26.0018	26.196	26.3896	26.5702	26.6125	26.6154
O88736	O88736	3-keto-steroid reductase	Hsd17b7	26.0932	26.2219	26.2249	25.9502	25.9774	25.8102	7	7	7	32.6	32.6	32.6	37.316	0	74.823	1779000000	39	446	-1.03811	0.0932955	0.032797	-0.2717	0.2717	26.0932	26.2219	26.2249	25.9502	25.9774	25.8102
O88738	O88738	Baculoviral IAP repeat-containing protein 6	Birc6	26.3409	26.3378	26.2472	26.375	26.1645	26.0929	19	19	19	6.2	6.2	6.2	532.16	0	81.946	2124900000	71	447	-0.349322	0.641984	0.683498	-0.1733	0.1733	26.3409	26.3378	26.2472	26.375	26.1645	26.0929
O88746	O88746	Target of Myb protein 1	Tom1	24.5939	24.7521	24.5744	24.4291	24.6339	24.4855	6	6	6	19.1	19.1	19.1	54.325	0	11.522	634160000	21	448	-0.454018	0.500187	0.531289	-0.1084	0.1084	24.5939	24.7521	24.5744	24.4291	24.6339	24.4855
O88792	O88792	Junctional adhesion molecule A	F11r	26.5831	26.9047	26.6291	26.4398	26.267	26.3768	8	8	8	42.7	42.7	42.7	32.423	0	60.344	2495400000	67	449	-1.13902	0.0825853	0.021718	-0.2523	0.2523	26.5831	26.9047	26.6291	26.4398	26.267	26.3768
O88796	O88796	Ribonuclease P protein subunit p30	Rpp30	25.7669	25.5294	26.2156	25.1279	24.9207	25.0175	5	5	5	24.6	24.6	24.6	29.473	0	48.982	1249100000	54	450	-2.03864	0.0479831	0.00140581	-0.7494	0.7494	25.7669	25.5294	26.2156	25.1279	24.9207	25.0175
O88811	O88811	Signal transducing adapter molecule 2	Stam2	23.5972	23.6121	23.4206	23.5273	23.3291	23.4453	6	4	4	14.3	10.7	10.7	57.454	0	8.0013	288780000	4	451	-0.398989	0.577909	0.615992	-0.1519	0.1519	23.5972	23.6121	23.4206	23.5273	23.3291	23.4453
O88822	O88822	Lathosterol oxidase	Sc5d	25.6647	25.6481	25.4815	25.2136	25.2314	25.3142	3	3	3	8.7	8.7	8.7	35.062	0	5.2384	1148900000	24	452	-1.34673	0.0713333	0.01404	-0.4167	0.4167	25.6647	25.6481	25.4815	25.2136	25.2314	25.3142
O88844	O88844	Isocitrate dehydrogenase [NADP] cytoplasmic	Idh1	31.0018	31.1885	30.9936	33.081	33.1632	33.184	34	34	32	79.2	79.2	75.4	46.674	0	323.31	171390000000	1143	453	7.97519	0.0071044	0	2.1614	-2.1614	31.0018	31.1885	30.9936	33.081	33.1632	33.184
O88874	O88874	Cyclin-K	Ccnk	24.5871	24.7835	24.6867	24.2119	24.066	23.7513	3	3	3	9.2	9.2	9.2	61.363	0	24.683	577760000	39	455	-2.00449	0.0488546	0.00184758	-0.6207	0.6207	24.5871	24.7835	24.6867	24.2119	24.066	23.7513
O88876	O88876	Short-chain dehydrogenase/reductase 3	Dhrs3	25.3146	25.4981	25.2603	26.1618	26.3154	26.2526	7	7	7	27.5	27.5	27.5	33.652	0	25.681	1681100000	86	456	3.22458	0.0274912	0	0.938	-0.938	25.3146	25.4981	25.2603	26.1618	26.3154	26.2526
O88878	O88878	AN1-type zinc finger protein 5	Zfand5	23.4262	23.6405	23.8592	NaN	NaN	22.1442	2	2	2	24.4	24.4	24.4	23.058	0	38.616	170900000	9	457	-2.28679	0.0425964	0.000500751	-15.7205	15.7205	23.4262	23.6405	23.8592	7.92	7.92	22.1442
O88879	O88879	Apoptotic protease-activating factor 1	Apaf1	24.2896	24.4514	24.2868	24.2792	24.3064	24.2929	7	7	7	5.8	5.8	5.8	141	0	11.74	539300000	21	458	-0.203154	0.807831	0.841416	0.0033	-0.0033	24.2896	24.4514	24.2868	24.2792	24.3064	24.2929
O88908	O88908	Sterol O-acyltransferase 2	Soat2	24.1614	24.1306	24.2518	25.6438	25.8332	25.7546	6	6	6	12.6	12.6	12.6	60.597	0	12.712	856920000	16	460	6.10663	0.0105545	0	1.5932	-1.5932	24.1614	24.1306	24.2518	25.6438	25.8332	25.7546
O88939	O88939	Zinc finger and BTB domain-containing protein 7A	Zbtb7a	NaN	NaN	NaN	23.6087	22.3542	NaN	2	2	2	6.3	6.3	6.3	60.28	0	6.6608	172760000	1	461	1.90021	0.0526655	0.00489324	14.4342	-14.4342	7.92	7.92	7.92	23.6087	22.3542	7.92
O88952;Q8JZS0;O88951	O88952	Protein lin-7 homolog C	Lin7c	27.09	27.0827	26.9419	26.7384	26.7149	26.8086	8	8	8	54.3	54.3	54.3	21.834	0	42.65	3475400000	85	462	-1.1563	0.0813364	0.0201954	-0.3443	0.3443	27.09	27.0827	26.9419	26.7384	26.7149	26.8086
O88958;Q9CRC9	O88958	Glucosamine-6-phosphate isomerase 1	Gnpda1	22.7966	22.0974	21.9236	23.9989	24.3633	24.0865	4	4	4	24.6	24.6	24.6	32.549	0	27.269	279600000	12	463	3.92265	0.0208616	0	1.9891	-1.9891	22.7966	22.0974	21.9236	23.9989	24.3633	24.0865
O88967	O88967	ATP-dependent zinc metalloprotease YME1L1	Yme1l1	27.4313	27.5166	27.3618	27.1143	27.0517	26.9108	16	16	16	30.5	30.5	30.5	80.027	0	174.98	4188100000	156	464	-1.55081	0.064059	0.011446	-0.3796	0.3796	27.4313	27.5166	27.3618	27.1143	27.0517	26.9108
O88983	O88983	Syntaxin-8	Stx8	24.1802	24.434	24.4262	24.2887	24.2605	24.3991	6	6	6	28.8	28.8	28.8	26.925	0	13.494	582770000	17	465	-0.108309	0.899418	0.915848	-0.1375	0.1375	24.1802	24.434	24.4262	24.2887	24.2605	24.3991
O88986	O88986	2-amino-3-ketobutyrate coenzyme A ligase, mitochondrial	Gcat	28.736	28.6401	28.6734	28.422	28.1515	28.1864	13	13	13	53.4	53.4	53.4	44.93	0	274.51	11307000000	231	466	-1.53809	0.0643767	0.011446	-0.487	0.487	28.736	28.6401	28.6734	28.422	28.1515	28.1864
O89001	O89001	Carboxypeptidase D	Cpd	26.5068	26.2512	26.3714	26.3835	26.3201	26.6026	12	12	12	11.7	11.7	11.7	152.4	0	32.632	2305100000	55	467	0.194483	0.816851	0.847388	0.0121	-0.0121	26.5068	26.2512	26.3714	26.3835	26.3201	26.6026
O89017	O89017	Legumain	Lgmn	24.401	24.0289	24.8153	24.3065	24.3953	24.2998	2	2	2	6.7	6.7	6.7	49.372	0	11.607	533360000	6	468	-0.193703	0.817735	0.847861	-0.0945	0.0945	24.401	24.0289	24.8153	24.3065	24.3953	24.2998
O89023	O89023	Tripeptidyl-peptidase 1	Tpp1	26.4668	26.4609	26.4305	26.0185	26.1078	26.204	4	4	4	9.4	9.4	9.4	61.341	0	13.618	2312700000	56	469	-1.40005	0.0689525	0.0126996	-0.3531	0.3531	26.4668	26.4609	26.4305	26.0185	26.1078	26.204
O89051	O89051	Integral membrane protein 2B;BRI2, membrane form;BRI2 intracellular domain;BRI2C, soluble form;Bri23 peptide	Itm2b	24.828	24.8315	24.7632	24.8106	24.9723	25.0209	3	3	3	14.7	14.7	14.7	30.26	0	9.4252	839360000	35	471	0.49365	0.442649	0.466684	0.1443	-0.1443	24.828	24.8315	24.7632	24.8106	24.9723	25.0209
O89079	O89079	Coatomer subunit epsilon	Cope	27.5494	27.5305	27.5868	28.0181	27.9016	28.0259	8	8	8	37	37	37	34.567	0	190.16	6218400000	173	472	1.82595	0.0552626	0.00690548	0.4687	-0.4687	27.5494	27.5305	27.5868	28.0181	27.9016	28.0259
O89086	O89086	RNA-binding protein 3	Rbm3	29.5582	29.5232	29.5451	28.1348	28.1409	28.2279	7	7	7	43.8	43.8	43.8	16.604	0	121.8	17415000000	194	473	-6.1974	0.010329	0	-1.4042	1.4042	29.5582	29.5232	29.5451	28.1348	28.1409	28.2279
O89090	O89090	Transcription factor Sp1	Sp1	25.4718	25.4314	25.6204	24.7203	24.6675	24.632	4	4	4	9.3	9.3	9.3	80.731	0	117.33	947650000	34	474	-3.29975	0.0267471	0	-0.8043	0.8043	25.4718	25.4314	25.6204	24.7203	24.6675	24.632
O89106	O89106	Bis(5-adenosyl)-triphosphatase	Fhit	24.9291	25.0864	25.598	26.2732	26.0965	26.2396	2	2	2	16.7	16.7	16.7	17.234	0.0034476	2.2444	1437700000	5	475	2.50236	0.0384745	0.000500751	1.1532	-1.1532	24.9291	25.0864	25.598	26.2732	26.0965	26.2396
O89110	O89110	Caspase-8;Caspase-8 subunit p18;Caspase-8 subunit p10	Casp8	27.5133	27.7119	27.563	27.6398	27.7811	27.6864	18	18	18	42.3	42.3	42.3	55.356	0	102.89	5441100000	140	476	0.404866	0.569511	0.60847	0.1234	-0.1234	27.5133	27.7119	27.563	27.6398	27.7811	27.6864
O89112	O89112	LanC-like protein 1	Lancl1	22.8826	22.959	22.3876	23.3301	23.7695	23.5811	2	2	2	8.5	8.5	8.5	45.341	0	5.6686	277600000	11	477	1.99449	0.0491252	0.00184758	0.6985	-0.6985	22.8826	22.959	22.3876	23.3301	23.7695	23.5811
O89116	O89116	Vesicle transport through interaction with t-SNAREs homolog 1A	Vti1a	24.41	24.8212	24.6887	25.1678	24.9885	24.9335	3	3	3	17.5	17.5	17.5	24.986	0	12.047	776140000	17	478	1.18059	0.0794962	0.0188492	0.2998	-0.2998	24.41	24.8212	24.6887	25.1678	24.9885	24.9335
P00329	P00329	Alcohol dehydrogenase 1	Adh1	29.0798	29.1398	29.1036	34.1385	34.1631	34.165	18	18	18	54.4	54.4	54.4	39.771	0	323.31	277820000000	496	480	24.1038	0.00185028	0	5.0595	-5.0595	29.0798	29.1398	29.1036	34.1385	34.1631	34.165
P00375	P00375	Dihydrofolate reductase	Dhfr	27.9115	27.727	27.8408	28.1013	28.1768	28.1371	11	11	11	62	62	62	21.606	0	74.504	7280000000	190	481	1.25794	0.0755221	0.0156729	0.2963	-0.2963	27.9115	27.727	27.8408	28.1013	28.1768	28.1371
P00397	P00397	Cytochrome c oxidase subunit 1	Mtco1	27.4994	27.9032	27.275	27.5122	27.5587	27.5402	3	3	3	10.5	10.5	10.5	56.909	0	86.868	6473500000	87	482	-0.0592232	0.945108	0.955497	0.0408	-0.0408	27.4994	27.9032	27.275	27.5122	27.5587	27.5402
P00405	P00405	Cytochrome c oxidase subunit 2	Mtco2	30.962	30.7572	30.8673	30.6884	30.2871	30.5628	7	7	7	48	48	48	25.976	0	214.89	56584000000	324	483	-1.08352	0.087399	0.0272583	-0.3045	0.3045	30.962	30.7572	30.8673	30.6884	30.2871	30.5628
P00493	P00493	Hypoxanthine-guanine phosphoribosyltransferase	Hprt1	28.7425	28.7056	28.7785	28.6978	28.7652	28.7118	12	12	12	72.9	72.9	72.9	24.57	0	196.16	12368000000	261	485	-0.0786982	0.927017	0.939186	-0.0307	0.0307	28.7425	28.7056	28.7785	28.6978	28.7652	28.7118
P00920	P00920	Carbonic anhydrase 2	Ca2	24.5591	24.438	24.295	24.2886	24.2009	24.1984	4	4	4	21.5	21.5	21.5	29.032	0	6.7926	519640000	19	488	-0.740751	0.166927	0.122079	-0.2371	0.2371	24.5591	24.438	24.295	24.2886	24.2009	24.1984
P01887	P01887	Beta-2-microglobulin	B2m	25.036	25.1566	25.1975	26.0602	25.6789	25.9219	2	2	2	16	16	16	13.779	0	5.7186	1848500000	42	489	2.42981	0.0395812	0.000500751	0.7653	-0.7653	25.036	25.1566	25.1975	26.0602	25.6789	25.9219
P01898	P01898	H-2 class I histocompatibility antigen, Q10 alpha chain	H2-Q10	22.3021	21.5427	22.2605	23.2363	23.8461	23.1928	6	3	3	22.2	11.7	11.7	37.251	0	3.7749	197900000	1	490	2.70213	0.0350014	0.000500751	0.9758	-0.9758	22.3021	21.5427	22.2605	23.2363	23.8461	23.1928
P01899;P01897;P01896;P14427	P01899	H-2 class I histocompatibility antigen, D-B alpha chain;H-2 class I histocompatibility antigen, L-D alpha chain	H2-D1;H2-L	26.0804	26.2419	25.6645	25.3429	25.7071	25.8248	10	8	4	32.9	27.6	14.6	40.836	0	18.858	1573400000	24	491	-0.893194	0.120457	0.0651352	-0.3733	0.3733	26.0804	26.2419	25.6645	25.3429	25.7071	25.8248
P01901;P14426;P04223;P14428;P03991	P01901	H-2 class I histocompatibility antigen, K-B alpha chain	H2-K1	28.2388	28.3147	28.2915	28.0562	27.9808	27.9924	13	13	8	44.2	44.2	29.8	41.301	0	64.218	7993900000	153	492	-1.22209	0.0773528	0.0167673	-0.2991	0.2991	28.2388	28.3147	28.2915	28.0562	27.9808	27.9924
P02089;P02088;CON__P02070;CON__Q3SX09;P02104	P02089	Hemoglobin subunit beta-2;Hemoglobin subunit beta-1;Hemoglobin subunit epsilon-Y2	Hbb-b2;Hbb-b1;Hbb-y	NaN	22.8384	20.9077	20.8781	21.3987	20.841	2	2	2	15	15	15	15.878	0	5.1583	64331000	5	493	0.736327	0.168967	0.125137	-0.0296	0.0296	7.92	22.8384	20.9077	20.8781	21.3987	20.841
P02468	P02468	Laminin subunit gamma-1	Lamc1	30.6715	30.6909	30.507	30.8906	30.3231	30.6209	49	49	47	32.4	32.4	31.5	177.3	0	323.31	43920000000	694	496	-0.0318714	0.970187	0.97488	-0.0506	0.0506	30.6715	30.6909	30.507	30.8906	30.3231	30.6209
P02469	P02469	Laminin subunit beta-1	Lamb1	30.9282	30.9697	30.6966	30.9622	30.5318	30.7765	52	52	52	30.7	30.7	30.7	197.09	0	323.31	51141000000	738	497	-0.316864	0.68231	0.724278	-0.1517	0.1517	30.9282	30.9697	30.6966	30.9622	30.5318	30.7765
P02798	P02798	Metallothionein-2	Mt2	24.3434	24.0872	24.9301	29.3197	28.6596	28.8333	4	4	2	67.2	67.2	45.9	6.1153	0	78.982	7389100000	58	499	8.82277	0.00586416	0	4.4899	-4.4899	24.3434	24.0872	24.9301	29.3197	28.6596	28.8333
P02802	P02802	Metallothionein-1	Mt1	24.2014	24.3523	25.1913	29.2837	28.4453	28.7968	3	3	2	34.4	34.4	21.3	6.0181	0	31.026	6770700000	35	500	7.31632	0.0082319	0	4.4445	-4.4445	24.2014	24.3523	25.1913	29.2837	28.4453	28.7968
P03888	P03888	NADH-ubiquinone oxidoreductase chain 1	Mtnd1	26.6424	26.4152	26.3894	26.8794	26.7361	26.6885	4	4	4	11.3	11.3	11.3	36.059	0	62.429	3516500000	101	501	0.989312	0.100439	0.0406677	0.3209	-0.3209	26.6424	26.4152	26.3894	26.8794	26.7361	26.6885
P03911	P03911	NADH-ubiquinone oxidoreductase chain 4	Mtnd4	25.7134	25.9618	25.7803	25.9991	26.3534	26.4137	4	4	4	9.4	9.4	9.4	51.881	0	9.6276	1722300000	26	504	1.28839	0.0742036	0.0155226	0.5731	-0.5731	25.7134	25.9618	25.7803	25.9991	26.3534	26.4137
P03921	P03921	NADH-ubiquinone oxidoreductase chain 5	Mtnd5	26.1321	26.2076	25.999	26.4577	26.8416	26.4602	3	3	3	7.2	7.2	7.2	68.474	0	24.453	2651300000	52	505	1.42918	0.0678662	0.0124588	0.3281	-0.3281	26.1321	26.2076	25.999	26.4577	26.8416	26.4602
P03930	P03930	ATP synthase protein 8	Mtatp8	28.5441	28.5873	28.3853	28.7958	28.8298	28.7746	3	3	3	46.3	46.3	46.3	7.7662	0	16.882	10867000000	93	506	1.16182	0.0807698	0.0196014	0.2517	-0.2517	28.5441	28.5873	28.3853	28.7958	28.8298	28.7746
P03958	P03958	Adenosine deaminase	Ada	27.8067	27.8585	27.738	27.4715	27.5619	27.4574	9	9	9	33	33	33	39.991	0	26.043	5322700000	87	507	-1.27867	0.0747153	0.0156729	-0.3352	0.3352	27.8067	27.8585	27.738	27.4715	27.5619	27.4574
P03975	P03975	IgE-binding protein	Iap	25.5011	25.4967	25.3824	24.2595	24.4332	24.6263	6	6	6	11.3	11.3	11.3	62.747	0	23.283	899800000	26	508	-3.36948	0.0258451	0	-1.0635	1.0635	25.5011	25.4967	25.3824	24.2595	24.4332	24.6263
P04186	P04186	Complement factor B;Complement factor B Ba fragment;Complement factor B Bb fragment	Cfb	23.3629	23.493	23.0662	27.2758	27.6326	27.2118	10	10	10	11.8	11.8	11.8	85.004	0	17.309	2336200000	33	509	10.9331	0.00399252	0	3.9129	-3.9129	23.3629	23.493	23.0662	27.2758	27.6326	27.2118
P04370	P04370	Myelin basic protein	Mbp	22.6258	22.4577	22.5536	NaN	22.167	NaN	2	2	2	25.6	25.6	25.6	27.167	0	34.436	122220000	2	510	-1.9995	0.0489448	0.00184758	-14.6336	14.6336	22.6258	22.4577	22.5536	7.92	22.167	7.92
P04627;Q99N57;P28028	P04627	Serine/threonine-protein kinase A-Raf	Araf	25.392	25.3947	25.4762	25.6659	25.8668	25.731	7	7	7	13.4	13.4	13.4	67.581	0	11.618	1302100000	52	511	1.30664	0.0733103	0.0149826	0.3363	-0.3363	25.392	25.3947	25.4762	25.6659	25.8668	25.731
P05063	P05063	Fructose-bisphosphate aldolase C	Aldoc	27.5849	27.6734	27.7027	29.4544	29.3992	29.3829	23	16	16	62.5	48.8	48.8	39.394	0	323.31	12598000000	232	512	7.59629	0.0077358	0	1.7258	-1.7258	27.5849	27.6734	27.7027	29.4544	29.3992	29.3829
P05064	P05064	Fructose-bisphosphate aldolase A	Aldoa	33.7609	33.8039	33.786	33.6306	33.5101	33.6193	38	38	31	91.5	91.5	77.7	39.355	0	323.31	381960000000	1291	513	-0.854763	0.129984	0.0757967	-0.1667	0.1667	33.7609	33.8039	33.786	33.6306	33.5101	33.6193
P05132	P05132	cAMP-dependent protein kinase catalytic subunit alpha	Prkaca	26.5207	26.5577	26.6154	27.1929	27.193	27.0483	11	11	4	29.6	29.6	15.1	40.57	0	104	3164200000	99	514	2.36274	0.0410851	0.000500751	0.6352	-0.6352	26.5207	26.5577	26.6154	27.1929	27.193	27.0483
P05201	P05201	Aspartate aminotransferase, cytoplasmic	Got1	27.8072	27.9422	27.8642	27.454	27.5174	27.4108	16	16	16	47	47	47	46.247	0	129.37	5572000000	194	515	-1.71104	0.0593701	0.0101958	-0.4102	0.4102	27.8072	27.9422	27.8642	27.454	27.5174	27.4108
P05202	P05202	Aspartate aminotransferase, mitochondrial	Got2	31.7492	31.7547	31.6481	31.4476	31.3823	31.446	28	28	28	66	66	66	47.411	0	304.23	88044000000	590	516	-1.2654	0.0752977	0.0156729	-0.3032	0.3032	31.7492	31.7547	31.6481	31.4476	31.3823	31.446
P05213	P05213	Tubulin alpha-1B chain	Tuba1b	34.0179	34.0848	34.0217	33.4317	33.3988	33.381	27	27	0	66.1	66.1	0	50.151	0	323.31	403050000000	1320	517	-2.94804	0.0310541	0	-0.6229	0.6229	34.0179	34.0848	34.0217	33.4317	33.3988	33.381
P05480;P08103;Q62270;P06240;Q62190;P16056	P05480	Neuronal proto-oncogene tyrosine-protein kinase Src	Src	27.2457	27.3317	27.2775	26.904	26.7562	26.8533	15	14	9	31.4	29.9	21.6	60.644	0	46.531	3621200000	115	518	-1.86224	0.0540028	0.00569177	-0.4242	0.4242	27.2457	27.3317	27.2775	26.904	26.7562	26.8533
P05977;P09542	P05977;P09542	Myosin light chain 1/3, skeletal muscle isoform;Myosin light chain 3	Myl1;Myl3	27.465	27.2474	27.6158	27.5347	27.8048	27.6158	2	2	2	8.5	8.5	8.5	20.594	0	43.672	5356000000	68	519	0.646053	0.244867	0.220569	0.1508	-0.1508	27.465	27.2474	27.6158	27.5347	27.8048	27.6158
P06151;P00342;P16125	P06151	L-lactate dehydrogenase A chain	Ldha	33.2508	33.387	33.3662	33.9196	33.8882	33.9507	24	24	24	69.6	69.6	69.6	36.498	0	323.31	378850000000	1032	520	2.47765	0.0386775	0.000500751	0.5534	-0.5534	33.2508	33.387	33.3662	33.9196	33.8882	33.9507
P06537	P06537	Glucocorticoid receptor	Nr3c1	24.7048	24.5631	24.9928	26.1544	25.8988	25.9545	9	9	9	15.1	15.1	15.1	86.052	0	59.792	1197000000	47	521	3.69161	0.0228459	0	1.2497	-1.2497	24.7048	24.5631	24.9928	26.1544	25.8988	25.9545
P06728	P06728	Apolipoprotein A-IV	Apoa4	26.2961	26.3194	26.2488	30.5177	30.7058	30.522	24	24	24	72.9	72.9	72.9	45.029	0	316.43	22847000000	315	522	16.813	0.00236893	0	4.2259	-4.2259	26.2961	26.3194	26.2488	30.5177	30.7058	30.522
P06745;CON__Q3ZBD7	P06745	Glucose-6-phosphate isomerase	Gpi	31.7934	31.902	31.9035	32.6231	32.6509	32.6469	27	27	27	48.6	48.6	48.6	62.766	0	323.31	149900000000	906	523	3.40263	0.0254392	0	0.7449	-0.7449	31.7934	31.902	31.9035	32.6231	32.6509	32.6469
P06797	P06797	Cathepsin L1;Cathepsin L1 heavy chain;Cathepsin L1 light chain	Ctsl	24.5012	24.6697	24.6625	22.3947	22.4719	22.1344	3	3	3	16.2	16.2	16.2	37.547	0	30.093	402390000	26	524	-7.44342	0.00798385	0	-2.2678	2.2678	24.5012	24.6697	24.6625	22.3947	22.4719	22.1344
P06801	P06801	NADP-dependent malic enzyme	Me1	27.3845	27.4947	27.3068	28.085	28.1229	28.2896	20	20	20	47	47	47	63.953	0	96.401	6698000000	186	525	2.82037	0.0329032	0	0.7384	-0.7384	27.3845	27.4947	27.3068	28.085	28.1229	28.2896
P07356	P07356	Annexin A2	Anxa2	33.0099	32.9847	32.9539	32.7737	32.9207	32.8708	30	30	29	69.9	69.9	69.9	38.676	0	323.31	225310000000	977	528	-0.541164	0.375076	0.383149	-0.1139	0.1139	33.0099	32.9847	32.9539	32.7737	32.9207	32.8708
P07607	P07607	Thymidylate synthase	Tyms	26.8102	26.9117	26.7709	24.6764	24.5659	24.6455	10	10	10	44.6	44.6	44.6	34.958	0	82.369	2027100000	64	529	-9.04848	0.00548081	0	-2.1647	2.1647	26.8102	26.9117	26.7709	24.6764	24.5659	24.6455
P07724	P07724	Serum albumin	Alb	27.1443	27.8585	27.8091	27.8915	27.6449	27.7057	3	2	2	5.4	3.1	3.1	68.692	0.0054195	2.0841	4128800000	23	530	0.332001	0.662892	0.702495	-0.1034	0.1034	27.1443	27.8585	27.8091	27.8915	27.6449	27.7057
P07742	P07742	Ribonucleoside-diphosphate reductase large subunit	Rrm1	28.1916	28.2185	28.2686	25.57	25.6594	25.5597	21	21	21	33.6	33.6	33.6	90.209	0	125.39	4698100000	145	531	-11.4905	0.00367682	0	-2.6485	2.6485	28.1916	28.2185	28.2686	25.57	25.6594	25.5597
P07901;REV__Q8BL66	P07901	Heat shock protein HSP 90-alpha	Hsp90aa1	31.9606	32.0656	31.9788	31.4324	31.4076	31.5537	52	33	33	61	44.3	44.3	84.787	0	323.31	100750000000	838	532	-2.18725	0.0445796	0.000500751	-0.5464	0.5464	31.9606	32.0656	31.9788	31.4324	31.4076	31.5537
P08003	P08003	Protein disulfide-isomerase A4	Pdia4	31.8579	31.8952	31.7745	31.6538	31.6043	31.699	50	50	50	60.2	60.2	60.2	71.982	0	323.31	100410000000	1035	533	-0.809376	0.141222	0.0888826	-0.2041	0.2041	31.8579	31.8952	31.7745	31.6538	31.6043	31.699
P08030	P08030	Adenine phosphoribosyltransferase	Aprt	29.1767	29.1942	29.1905	29.43	29.5348	29.5878	9	9	9	44.4	44.4	44.4	19.724	0	158.54	17982000000	164	534	1.39604	0.0692246	0.0126996	0.3443	-0.3443	29.1767	29.1942	29.1905	29.43	29.5348	29.5878
P08113	P08113	Endoplasmin	Hsp90b1	33.0613	33.0687	32.9806	33.0704	33.1545	33.1446	59	57	57	64.1	62.3	62.3	92.475	0	323.31	252450000000	1521	535	0.377295	0.606823	0.648926	0.0833	-0.0833	33.0613	33.0687	32.9806	33.0704	33.1545	33.1446
P08122	P08122	Collagen alpha-2(IV) chain;Canstatin	Col4a2	25.1686	25.222	24.9669	25.253	24.7978	25.0256	3	3	3	2.1	2.1	2.1	167.32	0	8.2755	924900000	28	536	-0.273459	0.733849	0.772396	-0.143	0.143	25.1686	25.222	24.9669	25.253	24.7978	25.0256
P08207	P08207	Protein S100-A10	S100a10	29.1652	29.1656	29.3266	29.2812	29.1022	29.1913	5	5	5	45.4	45.4	45.4	11.186	0	34.008	14857000000	91	537	-0.104203	0.903639	0.91934	0.0257	-0.0257	29.1652	29.1656	29.3266	29.2812	29.1022	29.1913
P08228	P08228	Superoxide dismutase [Cu-Zn]	Sod1	30.5253	30.6043	30.8095	31.113	31.1743	31.272	7	7	7	52.6	52.6	52.6	15.942	0	135	52419000000	179	538	1.8849	0.0532847	0.00529334	0.57	-0.57	30.5253	30.6043	30.8095	31.113	31.1743	31.272
P08249	P08249	Malate dehydrogenase, mitochondrial	Mdh2	33.3062	33.2146	33.1192	34.2546	34.3089	34.3105	20	20	20	68	68	68	35.611	0	323.31	426530000000	878	539	4.3639	0.0177271	0	1.0943	-1.0943	33.3062	33.2146	33.1192	34.2546	34.3089	34.3105
P08752;B2RSH2	P08752	Guanine nucleotide-binding protein G(i) subunit alpha-2	Gnai2	28.8975	28.9436	28.7938	28.4052	28.2628	28.4105	13	13	9	51	51	39.7	40.489	0	299.65	12125000000	236	541	-2.0298	0.0482531	0.00140581	-0.4923	0.4923	28.8975	28.9436	28.7938	28.4052	28.2628	28.4105
P08775	P08775	DNA-directed RNA polymerase II subunit RPB1	Polr2a	27.7091	27.8786	27.791	27.4949	27.2932	27.5256	31	31	31	18.6	18.6	18.6	217.17	0	97.618	5390800000	211	542	-1.27792	0.0747615	0.0156729	-0.2961	0.2961	27.7091	27.8786	27.791	27.4949	27.2932	27.5256
P09055	P09055	Integrin beta-1	Itgb1	29.806	29.8717	29.8529	29.0377	28.9836	28.9787	20	20	20	25.6	25.6	25.6	88.231	0	213.03	20522000000	292	543	-3.88396	0.0211998	0	-0.8693	0.8693	29.806	29.8717	29.8529	29.0377	28.9836	28.9787
P09103	P09103	Protein disulfide-isomerase	P4hb	33.5158	33.5752	33.4458	34.5592	34.5468	34.6767	45	45	45	71.7	71.7	71.7	57.058	0	323.31	521310000000	1371	544	4.40216	0.017434	0	1.0434	-1.0434	33.5158	33.5752	33.4458	34.5592	34.5468	34.6767
P09240	P09240	Cholecystokinin;Cholecystokinin-33;Cholecystokinin-12;Cholecystokinin-8	Cck	23.947	23.9076	23.2308	25.2071	25.4729	25.3785	2	2	2	14.8	14.8	14.8	12.77	0	4.1557	710580000	30	545	3.80977	0.0218763	0	1.4709	-1.4709	23.947	23.9076	23.2308	25.2071	25.4729	25.3785
P09405	P09405	Nucleolin	Ncl	33.1862	33.1887	33.1324	31.9075	31.8736	31.8879	37	37	37	43	43	43	76.722	0	323.31	179350000000	914	546	-6.06862	0.0106673	0	-1.2983	1.2983	33.1862	33.1887	33.1324	31.9075	31.8736	31.8879
P09411;P09041	P09411	Phosphoglycerate kinase 1	Pgk1	33.151	33.2346	33.282	33.4715	33.5582	33.5526	34	34	34	80.8	80.8	80.8	44.55	0	323.31	327830000000	1272	547	1.28408	0.0744693	0.0156729	0.318	-0.318	33.151	33.2346	33.282	33.4715	33.5582	33.5526
P09470	P09470	Angiotensin-converting enzyme;Angiotensin-converting enzyme, soluble form	Ace	NaN	NaN	NaN	25.9725	26.1248	26.0531	7	7	7	5.1	5.1	5.1	150.92	0	28.074	912430000	44	548	55.8309	0.000202949	0	18.1331	-18.1331	7.92	7.92	7.92	25.9725	26.1248	26.0531
P09528	P09528	Ferritin heavy chain;Ferritin heavy chain, N-terminally processed	Fth1	26.2917	26.3109	26.3494	28.167	28.1207	28.2096	9	9	9	57.7	57.7	57.7	21.066	0	45.835	4960400000	88	549	8.37268	0.00654065	0	1.8561	-1.8561	26.2917	26.3109	26.3494	28.167	28.1207	28.2096
P09602	P09602	Non-histone chromosomal protein HMG-17	Hmgn2	27.9833	28.1697	28.2807	27.0709	27.0509	26.8157	4	4	4	44.4	44.4	44.4	9.4226	0	21.009	5310800000	71	550	-3.76737	0.0221469	0	-1.1188	1.1188	27.9833	28.1697	28.2807	27.0709	27.0509	26.8157
P09671	P09671	Superoxide dismutase [Mn], mitochondrial	Sod2	29.0129	29.0315	28.9883	29.5773	29.713	29.6522	10	10	10	41.9	41.9	41.9	24.603	0	140.53	17763000000	259	551	2.75358	0.0342122	0.000500751	0.6393	-0.6393	29.0129	29.0315	28.9883	29.5773	29.713	29.6522
P09803;P10287	P09803	Cadherin-1;E-Cad/CTF1;E-Cad/CTF2;E-Cad/CTF3	Cdh1	30.1945	30.1534	30.1678	29.4967	29.5212	29.5331	20	20	20	30.4	30.4	30.4	98.255	0	323.31	27518000000	383	552	-3.1773	0.0282128	0	-0.6466	0.6466	30.1945	30.1534	30.1678	29.4967	29.5212	29.5331
P09925	P09925	Surfeit locus protein 1	Surf1	26.0752	26.1718	25.935	26.4346	26.1478	26.3394	5	5	5	24.5	24.5	24.5	34.798	0	49.435	1970100000	42	553	0.82529	0.136938	0.0826939	0.2642	-0.2642	26.0752	26.1718	25.935	26.4346	26.1478	26.3394
P09926	P09926	Surfeit locus protein 2	Surf2	23.3931	23.934	23.3381	22.6215	NaN	22.8896	2	2	2	17.5	17.5	17.5	30.355	0.0016793	2.7986	168660000	2	554	-1.15061	0.0818276	0.020786	-0.7716	0.7716	23.3931	23.934	23.3381	22.6215	7.92	22.8896
P0C0A3	P0C0A3	Charged multivesicular body protein 6	Chmp6	24.4539	24.5586	24.3924	24.9137	24.8955	24.6129	3	3	3	19.5	19.5	19.5	23.415	0	52.47	808250000	45	555	1.13479	0.0830349	0.0222294	0.4416	-0.4416	24.4539	24.5586	24.3924	24.9137	24.8955	24.6129
P0DN34	P0DN34	NADH dehydrogenase [ubiquinone] 1 beta subcomplex subunit 1	Ndufb11	25.9686	25.9786	25.9346	27.0534	26.8552	26.7565	2	2	2	31.6	31.6	31.6	6.954	0	4.3074	2534800000	53	559	3.33361	0.0260706	0	0.8866	-0.8866	25.9686	25.9786	25.9346	27.0534	26.8552	26.7565
P0DN91;P0DN90;P0DN89	P0DN91	Transmembrane protein 254c	Tmem254c	27.118	27.6045	27.3076	26.7138	27.2677	26.9699	2	2	2	17.9	17.9	17.9	14.238	0	13.573	3912400000	57	560	-0.890724	0.120987	0.0662213	-0.3377	0.3377	27.118	27.6045	27.3076	26.7138	27.2677	26.9699
P10107	P10107	Annexin A1	Anxa1	31.7006	31.8184	31.7038	28.3859	28.3857	28.4255	33	33	32	79.5	79.5	77.5	38.734	0	323.31	51711000000	520	561	-14.4707	0.00284248	0	-3.3179	3.3179	31.7006	31.8184	31.7038	28.3859	28.3857	28.4255
P10126;P62631	P10126	Elongation factor 1-alpha 1	Eef1a1	34.8313	34.9231	34.8224	34.5866	34.6602	34.6832	29	29	29	69	69	69	50.113	0	323.31	833880000000	1507	562	-0.923684	0.114187	0.0568316	-0.1711	0.1711	34.8313	34.9231	34.8224	34.5866	34.6602	34.6832
P10404;P11370	P10404	MLV-related proviral Env polyprotein;Surface protein;Transmembrane protein	Fv4	26.2286	26.115	25.3996	23.3892	22.93	22.8898	5	5	5	11.5	11.5	11.5	69.612	0	50.92	1098500000	35	563	-5.7476	0.0115467	0	-3.185	3.185	26.2286	26.115	25.3996	23.3892	22.93	22.8898
P10493	P10493	Nidogen-1	Nid1	29.7791	29.778	29.6008	29.91	29.5891	29.7	34	34	34	33.8	33.8	33.8	136.54	0	161.68	24096000000	442	564	0.0455958	0.957482	0.964474	-0.078	0.078	29.7791	29.778	29.6008	29.91	29.5891	29.7
P10518	P10518	Delta-aminolevulinic acid dehydratase	Alad	26.9249	27.1649	27.0435	27.7775	27.7524	27.8503	13	13	13	47.9	47.9	47.9	36.023	0	184.59	5086600000	155	565	2.82366	0.0328581	0	0.734	-0.734	26.9249	27.1649	27.0435	27.7775	27.7524	27.8503
P10605	P10605	Cathepsin B;Cathepsin B light chain;Cathepsin B heavy chain	Ctsb	28.7631	28.9731	28.8689	28.7622	28.6987	28.7433	14	14	14	46.9	46.9	46.9	37.279	0	235.06	14747000000	212	566	-0.527199	0.394837	0.410164	-0.1256	0.1256	28.7631	28.9731	28.8689	28.7622	28.6987	28.7433
P10630	P10630	Eukaryotic initiation factor 4A-II;Eukaryotic initiation factor 4A-II, N-terminally processed	Eif4a2	25.1339	25.1441	25.1688	27.0164	27.0499	27.1533	22	7	7	48.9	18.7	18.7	46.402	0	24.841	2521000000	51	567	8.277	0.00667595	0	1.9058	-1.9058	25.1339	25.1441	25.1688	27.0164	27.0499	27.1533
P10639	P10639	Thioredoxin	Txn	31.5672	31.4719	31.64	32.183	32.2001	32.1434	7	7	7	51.4	51.4	51.4	11.675	0	37.79	112100000000	302	568	2.55004	0.0374598	0.000500751	0.6158	-0.6158	31.5672	31.4719	31.64	32.183	32.2001	32.1434
P10649	P10649	Glutathione S-transferase Mu 1	Gstm1	30.673	30.6932	30.7504	33.3452	33.5377	33.3927	23	23	15	83	83	48.2	25.97	0	281.27	195570000000	688	570	10.7767	0.00406017	0	2.6995	-2.6995	30.673	30.6932	30.7504	33.3452	33.5377	33.3927
P10711;Q9QVN7	P10711	Transcription elongation factor A protein 1	Tcea1	27.4155	27.5001	27.5354	26.5754	26.7117	26.6479	13	13	13	47.8	47.8	47.8	33.88	0	85.719	3918000000	96	571	-3.4504	0.0249205	0	-0.8522	0.8522	27.4155	27.5001	27.5354	26.5754	26.7117	26.6479
P10833	P10833	Ras-related protein R-Ras	Rras	26.7286	26.8495	26.6551	26.3682	26.4334	26.4221	7	7	5	35.8	35.8	23.4	23.764	0	40.052	2824100000	63	572	-1.34527	0.0714467	0.01404	-0.3065	0.3065	26.7286	26.8495	26.6551	26.3682	26.4334	26.4221
P10852	P10852	4F2 cell-surface antigen heavy chain	Slc3a2	29.5331	29.5797	29.5073	29.2761	29.193	29.2346	19	19	19	42	42	42	58.336	0	216.81	18114000000	292	573	-1.37595	0.0702399	0.0132759	-0.2985	0.2985	29.5331	29.5797	29.5073	29.2761	29.193	29.2346
P10922	P10922	Histone H1.0;Histone H1.0, N-terminally processed	H1f0	30.9446	31.0343	31.0701	31.2601	31.5221	31.3871	7	7	7	28.4	28.4	28.4	20.861	0	43.618	69319000000	225	575	1.36114	0.0708046	0.0139236	0.3528	-0.3528	30.9446	31.0343	31.0701	31.2601	31.5221	31.3871
P11031	P11031	Activated RNA polymerase II transcriptional coactivator p15	Sub1	27.5721	27.6214	27.6866	27.3972	27.6155	27.3603	9	9	9	60.6	60.6	60.6	14.427	0	106.24	5908300000	120	576	-0.611862	0.281908	0.267613	-0.2242	0.2242	27.5721	27.6214	27.6866	27.3972	27.6155	27.3603
P11103	P11103	Poly [ADP-ribose] polymerase 1	Parp1	29.0816	29.1288	29.0424	28.1003	28.0529	28.0816	26	26	26	31.7	31.7	31.7	113.1	0	195.26	11176000000	257	577	-4.60352	0.0160116	0	-1	1	29.0816	29.1288	29.0424	28.1003	28.0529	28.0816
P11157	P11157	Ribonucleoside-diphosphate reductase subunit M2	Rrm2	24.798	24.9604	24.6306	22.2445	22.1283	22.247	4	4	4	13.3	13.3	13.3	45.095	0	49.983	479780000	17	579	-8.8403	0.00579651	0	-2.5535	2.5535	24.798	24.9604	24.6306	22.2445	22.1283	22.247
P11276	P11276	Fibronectin;Anastellin	Fn1	23.1994	23.4838	23.1209	22.8656	22.8018	22.996	2	2	2	1.5	1.5	1.5	272.53	0.0086258	1.7393	199630000	3	580	-1.21028	0.0777536	0.017017	-0.3338	0.3338	23.1994	23.4838	23.1209	22.8656	22.8018	22.996
P11352	P11352	Glutathione peroxidase 1	Gpx1	25.7916	25.9245	25.5721	28.4705	28.5825	28.4942	11	11	11	65.2	65.2	65.2	22.329	0	55.045	5935500000	132	581	9.23046	0.00532296	0	2.7026	-2.7026	25.7916	25.9245	25.5721	28.4705	28.5825	28.4942
P11438	P11438	Lysosome-associated membrane glycoprotein 1	Lamp1	28.1453	28.2924	28.2922	28.4467	28.3235	28.4015	5	5	5	13.8	13.8	13.8	43.865	0	19.797	9862700000	90	582	0.587205	0.313064	0.306042	0.1093	-0.1093	28.1453	28.2924	28.2922	28.4467	28.3235	28.4015
P11440	P11440	Cyclin-dependent kinase 1	Cdk1	28.8087	28.8091	28.9335	26.5406	26.6186	26.6975	15	15	13	56.9	56.9	50.5	34.106	0	117.78	8531000000	155	583	-8.87454	0.00572886	0	-2.1905	2.1905	28.8087	28.8091	28.9335	26.5406	26.6186	26.6975
P11499	P11499	Heat shock protein HSP 90-beta	Hsp90ab1	34.4719	34.5347	34.4222	33.7831	33.7723	33.8797	59	59	38	65.9	65.9	48.3	83.28	0	323.31	523110000000	2125	585	-2.80205	0.0332865	0	-0.6888	0.6888	34.4719	34.5347	34.4222	33.7831	33.7723	33.8797
P11679;CON__P05787;CON__H-INV:HIT000292931;CON__Q9H552;CON__H-INV:HIT000016045;P31001;P15331;CON__REFSEQ:XP_092267;CON__O43790;CON__Q6NT21;CON__P78385;CON__Q14533;CON__P78386;CON__Q8N1N4-2;CON__Q7RTT2;P03995;Q6IMF0;Q9Z2T6	P11679	Keratin, type II cytoskeletal 8	Krt8	36.5198	36.4433	36.4571	36.3949	36.2909	36.4612	59	59	48	85.5	85.5	78.6	54.565	0	323.31	2798800000000	3623	586	-0.371902	0.613891	0.654492	-0.0622	0.0622	36.5198	36.4433	36.4571	36.3949	36.2909	36.4612
P11725	P11725	Ornithine carbamoyltransferase, mitochondrial	Otc	27.6832	27.7129	27.6513	30.5826	30.7439	30.7737	18	18	18	55.1	55.1	55.1	39.764	0	148.62	29633000000	347	587	11.9762	0.00336112	0	3.0607	-3.0607	27.6832	27.7129	27.6513	30.5826	30.7439	30.7737
P11930	P11930	Nucleoside diphosphate-linked moiety X motif 19, mitochondrial	Nudt19	26.0187	26.1756	25.9785	26.6512	26.9	26.848	9	9	9	37.3	37.3	37.3	40.32	0	26.317	2388000000	65	588	2.58827	0.0370118	0.000500751	0.8293	-0.8293	26.0187	26.1756	25.9785	26.6512	26.9	26.848
P11983	P11983	T-complex protein 1 subunit alpha	Tcp1	31.1314	31.1707	31.1449	31.0426	30.9317	30.985	30	30	30	62.9	62.9	62.9	60.448	0	323.31	62792000000	730	589	-0.725633	0.174113	0.128962	-0.1599	0.1599	31.1314	31.1707	31.1449	31.0426	30.9317	30.985
P12023	P12023	Amyloid beta A4 protein;N-APP;Soluble APP-alpha;Soluble APP-beta;C99;Beta-amyloid protein 42;Beta-amyloid protein 40;C83;P3(42);P3(40);C80;Gamma-secretase C-terminal fragment 59;Gamma-secretase C-terminal fragment 57;Gamma-secretase C-terminal fragment 50;C31	App	26.8664	27.0074	26.6444	24.6267	24.631	24.7085	12	12	11	18.6	18.6	17.5	86.721	0	43.895	1740500000	49	590	-7.30564	0.00827699	0	-2.2354	2.2354	26.8664	27.0074	26.6444	24.6267	24.631	24.7085
P12265	P12265	Beta-glucuronidase	Gusb	28.2708	28.2296	28.1399	27.43	27.3397	27.5493	19	19	19	38.4	38.4	38.4	74.194	0	119.59	6509900000	184	591	-2.95381	0.0309188	0	-0.7996	0.7996	28.2708	28.2296	28.1399	27.43	27.3397	27.5493
P12367;P31324	P12367	cAMP-dependent protein kinase type II-alpha regulatory subunit	Prkar2a	28.125	28.1518	28.1459	28.572	28.5975	28.6276	17	17	17	50.6	50.6	50.6	45.389	0	86.986	9020300000	129	592	2.20247	0.0443315	0.000500751	0.4516	-0.4516	28.125	28.1518	28.1459	28.572	28.5975	28.6276
P12382	P12382	ATP-dependent 6-phosphofructokinase, liver type	Pfkl	30.1343	30.2897	30.3091	30.5709	30.553	30.5676	27	24	22	37.8	33.1	30.5	85.359	0	313.42	39963000000	571	593	1.30081	0.073646	0.0152884	0.2779	-0.2779	30.1343	30.2897	30.3091	30.5709	30.553	30.5676
P12710	P12710	Fatty acid-binding protein, liver	Fabp1	27.7179	27.8527	28.0488	33.1313	32.9679	33.0758	16	16	16	89	89	89	14.245	0	323.31	141780000000	455	594	17.4364	0.00232383	0	5.2231	-5.2231	27.7179	27.8527	28.0488	33.1313	32.9679	33.0758
P12787	P12787	Cytochrome c oxidase subunit 5A, mitochondrial	Cox5a	29.6454	29.8102	29.9137	29.6086	29.3995	29.505	7	7	7	39	39	39	16.101	0	31.853	24647000000	212	595	-0.988481	0.100677	0.0412121	-0.3052	0.3052	29.6454	29.8102	29.9137	29.6086	29.3995	29.505
P12791	P12791	Cytochrome P450 2B10	Cyp2b10	27.0329	27.0688	26.8806	31.2318	31.2959	31.3648	16	16	10	30.6	30.6	22.4	56.743	0	108.5	35520000000	237	596	16.5961	0.00250423	0	4.263	-4.263	27.0329	27.0688	26.8806	31.2318	31.2959	31.3648
P12815	P12815	Programmed cell death protein 6	Pdcd6	27.6913	27.7398	27.674	27.978	28.2782	28.262	11	11	11	71.7	71.7	71.7	21.867	0	202.56	7054900000	173	597	1.62735	0.0616794	0.0107827	0.5707	-0.5707	27.6913	27.7398	27.674	27.978	28.2782	28.262
P12970	P12970	60S ribosomal protein L7a	Rpl7a	32.5232	32.6794	32.5664	31.9394	31.9634	31.9872	22	22	22	53	53	53	29.976	0	321.89	138330000000	678	598	-2.62538	0.0362417	0.000500751	-0.603	0.603	32.5232	32.6794	32.5664	31.9394	31.9634	31.9872
P13011;Q99PL7	P13011;Q99PL7	Acyl-CoA desaturase 2	Scd2;Scd3	27.7373	27.685	27.148	25.9503	26.3472	26.1579	5	5	2	23.7	23.7	17.6	40.916	0	46.557	3789600000	31	599	-3.3417	0.026048	0	-1.5271	1.5271	27.7373	27.685	27.148	25.9503	26.3472	26.1579
P13020;CON__Q3SX14	P13020	Gelsolin	Gsn	29.0629	29.2865	29.0805	28.6839	28.7065	28.8005	21	21	21	37.8	37.8	37.8	85.941	0	274.41	14099000000	357	600	-1.52868	0.0647593	0.011446	-0.374	0.374	29.0629	29.2865	29.0805	28.6839	28.7065	28.8005
P13439	P13439	Uridine 5-monophosphate synthase;Orotate phosphoribosyltransferase;Orotidine 5-phosphate decarboxylase	Umps	28.7796	28.8306	28.8051	27.9524	28.0221	27.9394	22	22	22	54.7	54.7	54.7	52.292	0	88.123	9784200000	189	601	-3.79695	0.0219891	0	-0.8527	0.8527	28.7796	28.8306	28.8051	27.9524	28.0221	27.9394
P13707	P13707	Glycerol-3-phosphate dehydrogenase [NAD(+)], cytoplasmic	Gpd1	29.137	29.2904	29.1893	31.8324	31.772	31.8863	29	29	27	73.6	73.6	68.5	37.572	0	323.31	58309000000	442	603	10.6768	0.00412782	0	2.6431	-2.6431	29.137	29.2904	29.1893	31.8324	31.772	31.8863
P13745	P13745	Glutathione S-transferase A1;Glutathione S-transferase A1, N-terminally processed	Gsta1	31.0498	31.0739	31.0746	34.4957	34.4776	34.4562	15	15	1	63.7	63.7	12.6	25.608	0	94.32	372390000000	616	604	16.7153	0.00243658	0	3.4037	-3.4037	31.0498	31.0739	31.0746	34.4957	34.4776	34.4562
P13864	P13864	DNA (cytosine-5)-methyltransferase 1	Dnmt1	29.1018	29.2572	29.0901	27.1695	27.0918	27.1153	49	49	49	39.1	39.1	39.1	183.19	0	323.31	9820600000	300	605	-8.14344	0.00681125	0	-1.9865	1.9865	29.1018	29.2572	29.0901	27.1695	27.0918	27.1153
P14069	P14069	Protein S100-A6	S100a6	31.8189	31.8837	31.8799	31.4192	31.2693	31.4435	5	5	5	37.1	37.1	37.1	10.051	0	9.9538	96242000000	107	606	-1.94664	0.050356	0.00228102	-0.4607	0.4607	31.8189	31.8837	31.8799	31.4192	31.2693	31.4435
P14094	P14094	Sodium/potassium-transporting ATPase subunit beta-1	Atp1b1	30.979	31.0532	30.9863	31.6981	31.6024	31.7456	17	17	17	47	47	47	35.194	0	265.33	74878000000	521	607	2.83645	0.03261	0	0.7118	-0.7118	30.979	31.0532	30.9863	31.6981	31.6024	31.7456
P14115	P14115	60S ribosomal protein L27a	Rpl27a	30.5503	30.584	30.5725	30.0173	30.055	30.1931	8	8	8	38.5	38.5	38.5	16.605	0	36.991	35020000000	180	608	-1.96635	0.0497742	0.00228102	-0.5175	0.5175	30.5503	30.584	30.5725	30.0173	30.055	30.1931
P14131	P14131	40S ribosomal protein S16	Rps16	31.4865	31.5363	31.5294	31.0487	31.1252	31.0427	13	13	13	65.8	65.8	65.8	16.445	0	53.254	72229000000	356	609	-2.01641	0.0484752	0.00140581	-0.4807	0.4807	31.4865	31.5363	31.5294	31.0487	31.1252	31.0427
P14148	P14148	60S ribosomal protein L7	Rpl7	32.3902	32.462	32.4638	31.8273	31.8282	31.82	27	27	27	59.3	59.3	59.3	31.419	0	165.31	134870000000	678	610	-2.86177	0.0320914	0	-0.6347	0.6347	32.3902	32.462	32.4638	31.8273	31.8282	31.82
P14152	P14152	Malate dehydrogenase, cytoplasmic	Mdh1	30.7309	30.7207	30.8364	31.585	31.6215	31.6523	17	17	17	47.9	47.9	47.9	36.511	0	266	65732000000	301	611	3.69707	0.0228008	0	0.8906	-0.8906	30.7309	30.7207	30.8364	31.585	31.6215	31.6523
P14206	P14206	40S ribosomal protein SA	Rpsa	32.19	31.8766	32.0168	31.7621	31.8192	31.8508	17	17	17	59.3	59.3	59.3	32.838	0	323.31	123800000000	553	612	-0.763681	0.156591	0.108093	-0.1976	0.1976	32.19	31.8766	32.0168	31.7621	31.8192	31.8508
P14211	P14211	Calreticulin	Calr	32.9049	32.9139	32.7515	32.74	32.7573	32.8275	27	27	27	65.1	65.1	65.1	47.994	0	323.31	201000000000	995	613	-0.328516	0.667256	0.706925	-0.1476	0.1476	32.9049	32.9139	32.7515	32.74	32.7573	32.8275
P14246	P14246	Solute carrier family 2, facilitated glucose transporter member 2	Slc2a2	21.5137	20.7734	20.9988	27.1366	26.986	25.7549	6	6	6	13.4	13.4	13.4	57.106	0	10.705	1318500000	15	614	8.14023	0.0068338	0	5.9872	-5.9872	21.5137	20.7734	20.9988	27.1366	26.986	25.7549
P14432	P14432	H-2 class I histocompatibility antigen, TLA(B) alpha chain	H2-T3	NaN	NaN	NaN	24.263	23.6154	23.4584	5	5	4	16.9	16.9	14.3	43.478	0	18.737	245160000	21	615	27.6218	0.00166988	0	15.6954	-15.6954	7.92	7.92	7.92	24.263	23.6154	23.4584
P14576	P14576	Signal recognition particle 54 kDa protein	Srp54	27.8371	27.635	27.5757	27.322	27.3359	27.417	16	16	16	36.7	36.7	36.7	55.72	0	53.79	5287600000	107	616	-1.18147	0.0794145	0.0188492	-0.2991	0.2991	27.8371	27.635	27.5757	27.322	27.3359	27.417
P14685	P14685	26S proteasome non-ATPase regulatory subunit 3	Psmd3	30.0874	30.1705	30.15	29.9791	29.9184	30.058	36	36	36	64.5	64.5	64.5	60.718	0	246.7	30342000000	570	617	-0.634901	0.256879	0.236633	-0.1709	0.1709	30.0874	30.1705	30.15	29.9791	29.9184	30.058
P14733	P14733	Lamin-B1	Lmnb1	32.215	32.3031	32.1683	31.4699	31.3672	31.4912	50	50	44	69.7	69.7	62.8	66.785	0	323.31	116260000000	1131	618	-3.20803	0.0277618	0	-0.7451	0.7451	32.215	32.3031	32.1683	31.4699	31.3672	31.4912
P14824	P14824	Annexin A6	Anxa6	27.4261	27.4694	27.4525	25.6592	25.6775	25.6484	17	16	16	32.8	31.8	31.8	75.884	0	42.305	3150100000	69	619	-8.71189	0.00599946	0	-1.7933	1.7933	27.4261	27.4694	27.4525	25.6592	25.6775	25.6484
P14869	P14869	60S acidic ribosomal protein P0	Rplp0	31.981	31.9153	31.9833	31.7175	31.742	31.7038	19	19	19	66.6	66.6	66.6	34.216	0	268.61	102000000000	402	620	-1.11087	0.0845785	0.0246637	-0.2635	0.2635	31.981	31.9153	31.9833	31.7175	31.742	31.7038
P15105	P15105	Glutamine synthetase	Glul	27.0167	27.1106	27.0857	26.6435	26.7117	26.7964	6	6	6	19.3	19.3	19.3	42.119	0	101.08	3219600000	52	623	-1.45964	0.0670398	0.0122722	-0.374	0.374	27.0167	27.1106	27.0857	26.6435	26.7117	26.7964
P15208;Q9WTL4;Q60751	P15208	Insulin receptor;Insulin receptor subunit alpha;Insulin receptor subunit beta	Insr	23.1849	23.4603	23.1973	24.2019	24.1383	24.8294	5	5	5	3.4	3.4	3.4	155.61	0	8.1465	455430000	12	624	2.5905	0.0369216	0.000500751	1.0046	-1.0046	23.1849	23.4603	23.1973	24.2019	24.1383	24.8294
P15261	P15261	Interferon gamma receptor 1	Ifngr1	24.1055	24.1057	23.992	23.8791	23.6153	23.7589	2	2	2	4.2	4.2	4.2	52.343	0.0056112	2.0619	399210000	2	625	-1.15082	0.0818051	0.020786	-0.3466	0.3466	24.1055	24.1057	23.992	23.8791	23.6153	23.7589
P15327	P15327	Bisphosphoglycerate mutase	Bpgm	22.3889	22.2981	22.4917	24.3745	24.2719	24.2063	2	2	2	11.2	11.2	11.2	29.978	0	15.637	318340000	17	626	7.15554	0.00847994	0	1.883	-1.883	22.3889	22.2981	22.4917	24.3745	24.2719	24.2063
P15379	P15379	CD44 antigen	Cd44	27.7894	27.7782	27.6373	23.529	23.6611	23.2988	5	5	5	8.7	8.7	8.7	85.616	0	42.008	3329500000	69	627	-13.8237	0.00309052	0	-4.2492	4.2492	27.7894	27.7782	27.6373	23.529	23.6611	23.2988
P15532	P15532	Nucleoside diphosphate kinase A	Nme1	31.729	31.7409	31.7809	31.3905	31.532	31.4652	14	14	9	83.6	83.6	52.6	17.208	0	139.21	97947000000	479	630	-1.23065	0.0769381	0.0164374	-0.2757	0.2757	31.729	31.7409	31.7809	31.3905	31.532	31.4652
P15535	P15535	Beta-1,4-galactosyltransferase 1;Lactose synthase A protein;N-acetyllactosamine synthase;Beta-N-acetylglucosaminylglycopeptide beta-1,4-galactosyltransferase;Beta-N-acetylglucosaminyl-glycolipid beta-1,4-galactosyltransferase;Processed beta-1,4-galactosyltransferase 1	B4galt1	24.3797	23.937	24.1188	24.0828	24.1585	24.2484	3	3	3	7.3	7.3	7.3	44.411	0	3.9799	453300000	6	631	0.0552327	0.948467	0.956063	0.0397	-0.0397	24.3797	23.937	24.1188	24.0828	24.1585	24.2484
P15626	P15626	Glutathione S-transferase Mu 2	Gstm2	26.9803	27.0397	27.1003	28.5381	28.7978	28.6175	20	13	11	78.4	53.2	44.5	25.716	0	49.149	7974800000	156	632	5.87367	0.0111634	0	1.5778	-1.5778	26.9803	27.0397	27.1003	28.5381	28.7978	28.6175
P15864;Q07133	P15864	Histone H1.2	Hist1h1c	34.3561	34.5019	34.4957	33.8389	33.7899	33.7712	16	16	5	45.8	45.8	18.4	21.266	0	97.152	497080000000	681	633	-2.69435	0.0350916	0.000500751	-0.7058	0.7058	34.3561	34.5019	34.4957	33.8389	33.7899	33.7712
P15920	P15920	V-type proton ATPase 116 kDa subunit a isoform 2	Atp6v0a2	25.2186	25.3122	25.3541	26.1874	26.1176	26.2493	9	8	8	13	12	12	98.144	0	50.502	1398200000	62	634	3.62829	0.0234548	0	0.8752	-0.8752	25.2186	25.3122	25.3541	26.1874	26.1176	26.2493
P15947;P15945	P15947	Kallikrein-1	Klk1	24.9983	25.0108	25.3733	28.1203	28.0714	28.0963	7	7	7	32.6	32.6	32.6	28.774	0	53.858	4232000000	106	635	9.46064	0.00507491	0	3.0855	-3.0855	24.9983	25.0108	25.3733	28.1203	28.0714	28.0963
P16014	P16014	Secretogranin-1;CCB peptide;PE-11	Chgb	27.8678	27.8732	28.1027	29.2315	29.2795	29.192	20	20	20	33.4	33.4	33.4	77.968	0	142.39	12069000000	221	636	4.73921	0.0154479	0	1.3583	-1.3583	27.8678	27.8732	28.1027	29.2315	29.2795	29.192
P16110	P16110	Galectin-3	Lgals3	29.8972	29.903	29.8579	29.0345	29.1898	29.1189	10	10	10	33.7	33.7	33.7	27.515	0	49.532	20425000000	246	638	-3.25488	0.0271755	0	-0.7783	0.7783	29.8972	29.903	29.8579	29.0345	29.1898	29.1189
P16254	P16254	Signal recognition particle 14 kDa protein;Signal recognition particle 14 kDa protein, N-terminally processed	Srp14	26.6071	26.1953	26.4705	24.3165	26.7231	25.3702	6	6	6	41.8	41.8	41.8	12.51	0	51.356	1918900000	33	639	-1.064	0.0900013	0.028804	-1.1003	1.1003	26.6071	26.1953	26.4705	24.3165	26.7231	25.3702
P16330	P16330	2,3-cyclic-nucleotide 3-phosphodiesterase	Cnp	25.8504	25.9303	25.8679	25.2471	25.1198	25.3724	8	8	8	20.7	20.7	20.7	47.123	0	22.002	1344200000	56	640	-2.38502	0.0405214	0.000500751	-0.6208	0.6208	25.8504	25.9303	25.8679	25.2471	25.1198	25.3724
P16332	P16332	Methylmalonyl-CoA mutase, mitochondrial	Mut	27.9596	28.1047	27.9737	28.401	28.2916	28.221	18	18	18	32.9	32.9	32.9	82.843	0	112.67	7919300000	206	641	1.12331	0.0838655	0.022537	0.3179	-0.3179	27.9596	28.1047	27.9737	28.401	28.2916	28.221
P16406	P16406	Glutamyl aminopeptidase	Enpep	21.1083	21.425	20.1361	30.5118	30.1065	30.4384	34	34	34	37.8	37.8	37.8	107.96	0	180.88	18528000000	336	642	15.8412	0.00261698	0	9.3301	-9.3301	21.1083	21.425	20.1361	30.5118	30.1065	30.4384
P16460	P16460	Argininosuccinate synthase	Ass1	25.4603	25.7373	25.5887	23.7303	23.9005	23.9432	7	7	7	17.2	17.2	17.2	46.584	0	8.6563	844130000	39	643	-5.92734	0.0110506	0	-1.6882	1.6882	25.4603	25.7373	25.5887	23.7303	23.9005	23.9432
P16546;REV__Q6NZJ6;P08032	P16546	Spectrin alpha chain, non-erythrocytic 1	Sptan1	31.9792	32.0205	31.9069	32.0815	31.9615	32.1388	151	151	151	67.3	67.3	67.3	284.59	0	323.31	117160000000	2185	644	0.364174	0.623515	0.663753	0.1023	-0.1023	31.9792	32.0205	31.9069	32.0815	31.9615	32.1388
P16675	P16675	Lysosomal protective protein;Lysosomal protective protein 32 kDa chain;Lysosomal protective protein 20 kDa chain	Ctsa	27.1016	27.3899	27.2443	27.4147	27.6549	27.6548	8	8	8	17.9	17.9	17.9	53.844	0	40.492	5018300000	112	645	1.07875	0.088142	0.0274795	0.4105	-0.4105	27.1016	27.3899	27.2443	27.4147	27.6549	27.6548
P16858;Q64467	P16858	Glyceraldehyde-3-phosphate dehydrogenase	Gapdh	34.7277	34.7389	34.6629	34.9062	34.9705	34.9753	26	26	26	80.5	80.5	80.5	35.81	0	323.31	919770000000	1521	646	1.08231	0.0875699	0.0274795	0.2428	-0.2428	34.7277	34.7389	34.6629	34.9062	34.9705	34.9753
P17047	P17047	Lysosome-associated membrane glycoprotein 2	Lamp2	28.4695	28.4095	28.5153	27.8477	27.7871	27.9184	6	6	6	14	14	14	45.681	0	12.277	7801300000	79	648	-2.57033	0.0372373	0.000500751	-0.6218	0.6218	28.4695	28.4095	28.5153	27.8477	27.7871	27.9184
P17095	P17095	High mobility group protein HMG-I/HMG-Y	Hmga1	28.4418	28.6628	28.5978	27.3573	27.4023	27.46	6	6	6	47.7	47.7	47.7	11.614	0	204.21	7421100000	143	649	-4.4311	0.0172536	0	-1.1955	1.1955	28.4418	28.6628	28.5978	27.3573	27.4023	27.46
P17182;P17183;P21550	P17182	Alpha-enolase	Eno1	34.0156	34.019	34.0286	34.2556	34.2813	34.3591	33	33	33	77.2	77.2	77.2	47.14	0	323.31	541160000000	1415	650	1.25408	0.0757872	0.0159106	0.2623	-0.2623	34.0156	34.019	34.0286	34.2556	34.2813	34.3591
P17225;B2RU80	P17225	Polypyrimidine tract-binding protein 1	Ptbp1	32.0433	32.0184	31.9802	31.3803	31.1351	31.0369	18	18	15	51.8	51.8	47.1	56.477	0	323.31	90614000000	394	651	-2.82508	0.032813	0	-0.8833	0.8833	32.0433	32.0184	31.9802	31.3803	31.1351	31.0369
P17426	P17426	AP-2 complex subunit alpha-1	Ap2a1	27.5876	27.6486	27.5834	27.4338	27.3274	27.4953	35	23	23	40.2	27.7	27.7	107.66	0	70.93	5210000000	141	652	-0.771232	0.153317	0.105234	-0.1538	0.1538	27.5876	27.6486	27.5834	27.4338	27.3274	27.4953
P17427	P17427	AP-2 complex subunit alpha-2	Ap2a2	28.498	28.618	28.4865	29.4149	29.3472	29.4401	39	39	27	49	49	35.1	104.02	0	168.75	14785000000	340	653	3.6051	0.0235675	0	0.9169	-0.9169	28.498	28.618	28.4865	29.4149	29.3472	29.4401
P17439	P17439	Glucosylceramidase	Gba	25.5457	25.4778	25.6137	25.9238	25.8105	25.9318	8	8	8	19.2	19.2	19.2	57.621	0	17.843	1435500000	48	654	1.39737	0.0691346	0.0126996	0.3781	-0.3781	25.5457	25.4778	25.6137	25.9238	25.8105	25.9318
P17533	P17533	Alpha-defensin-related sequence 1	Defa-rs1	25.3022	25.2282	25.5067	24.8367	24.2832	24.7717	2	2	2	16.4	16.4	16.4	12.941	0	6.444	858990000	24	655	-1.86476	0.0538968	0.00569177	-0.5305	0.5305	25.3022	25.2282	25.5067	24.8367	24.2832	24.7717
P17563;Q63836	P17563;Q63836	Selenium-binding protein 1;Selenium-binding protein 2	Selenbp1;Selenbp2	28.1658	28.2251	28.0866	30.3607	30.4187	30.4394	26	26	26	65.9	65.9	65.9	52.513	0	323.31	22471000000	300	656	9.50059	0.00498471	0	2.2529	-2.2529	28.1658	28.2251	28.0866	30.3607	30.4187	30.4394
P17665	P17665	Cytochrome c oxidase subunit 7C, mitochondrial	Cox7c	26.9469	27.1694	26.883	26.795	26.7268	26.738	3	3	3	31.7	31.7	31.7	7.3325	0	4.2751	3321100000	23	657	-0.882466	0.122887	0.0680568	-0.2089	0.2089	26.9469	27.1694	26.883	26.795	26.7268	26.738
P17710	P17710	Hexokinase-1	Hk1	26.4875	26.422	26.4482	26.7737	26.6023	26.7269	20	13	13	21.8	16.2	16.2	108.3	0	55.366	2673600000	103	658	1.01563	0.0963592	0.036776	0.2787	-0.2787	26.4875	26.422	26.4482	26.7737	26.6023	26.7269
P17717	P17717	UDP-glucuronosyltransferase 2B17	Ugt2b17	23.2811	23.6136	23.5968	30.898	30.8244	30.8169	16	15	15	44.9	42.6	42.6	60.855	0	133.41	25448000000	179	659	24.4004	0.00182773	0	7.2276	-7.2276	23.2811	23.6136	23.5968	30.898	30.8244	30.8169
P17742	P17742	Peptidyl-prolyl cis-trans isomerase A;Peptidyl-prolyl cis-trans isomerase A, N-terminally processed	Ppia	33.1159	33.0286	33.0453	32.7329	32.8991	32.831	15	15	15	79.3	79.3	79.3	17.971	0	323.31	284750000000	977	660	-0.988196	0.1007	0.0412121	-0.2143	0.2143	33.1159	33.0286	33.0453	32.7329	32.8991	32.831
P17751	P17751	Triosephosphate isomerase	Tpi1	33.1431	33.2709	33.2405	33.5623	33.5813	33.5819	18	18	18	62.9	62.9	62.9	32.191	0	323.31	298210000000	708	661	1.55841	0.0638768	0.011446	0.3408	-0.3408	33.1431	33.2709	33.2405	33.5623	33.5813	33.5819
P17809	P17809	Solute carrier family 2, facilitated glucose transporter member 1	Slc2a1	25.1995	24.7423	25.1925	23.7966	24.1954	23.7842	4	4	4	8.7	8.7	8.7	53.984	0	12.836	748280000	25	662	-2.84997	0.0323394	0	-1.3959	1.3959	25.1995	24.7423	25.1925	23.7966	24.1954	23.7842
P17879;Q61696	P17879;Q61696	Heat shock 70 kDa protein 1B;Heat shock 70 kDa protein 1A	Hspa1b;Hspa1a	28.2245	28.2634	28.1206	27.0201	27.1159	27.0637	28	22	14	45.8	35.8	26.2	70.175	0	79.748	5862300000	151	663	-4.71816	0.0155381	0	-1.1608	1.1608	28.2245	28.2634	28.1206	27.0201	27.1159	27.0637
P17892;Q5BKQ4	P17892	Pancreatic lipase-related protein 2	Pnliprp2	22.9619	22.8536	22.8743	26.5268	26.5773	26.723	8	8	8	20.7	20.7	20.7	54.016	0	25.544	1577700000	47	664	14.4151	0.00291013	0	3.703	-3.703	22.9619	22.8536	22.8743	26.5268	26.5773	26.723
P17897;P08905	P17897	Lysozyme C-1	Lyz1	31.3106	31.4093	31.4086	31.0785	31.1323	31.1619	9	9	9	56.8	56.8	56.8	16.794	0	144.01	71060000000	246	665	-1.09122	0.0867243	0.0267006	-0.2763	0.2763	31.3106	31.4093	31.4086	31.0785	31.1323	31.1619
P17918	P17918	Proliferating cell nuclear antigen	Pcna	30.6536	30.6076	30.6051	28.5861	28.6008	28.7077	14	14	14	62.1	62.1	62.1	28.785	0	308.55	30797000000	298	666	-8.60094	0.00627006	0	-2.0068	2.0068	30.6536	30.6076	30.6051	28.5861	28.6008	28.7077
P18155	P18155	Bifunctional methylenetetrahydrofolate dehydrogenase/cyclohydrolase, mitochondrial;NAD-dependent methylenetetrahydrofolate dehydrogenase;Methenyltetrahydrofolate cyclohydrolase	Mthfd2	27.2317	27.09	27.1653	25.1705	25.1067	24.9833	9	9	9	30.6	30.6	30.6	37.863	0	28.084	2493700000	62	667	-8.02852	0.0070593	0	-2.0586	2.0586	27.2317	27.09	27.1653	25.1705	25.1067	24.9833
P18242	P18242	Cathepsin D	Ctsd	28.8035	28.9342	28.8193	27.8698	27.9156	28.0206	12	12	12	36.1	36.1	36.1	44.953	0	56.987	9840900000	177	668	-3.65725	0.0231391	0	-0.9037	0.9037	28.8035	28.9342	28.8193	27.8698	27.9156	28.0206
P18572	P18572	Basigin	Bsg	29.637	29.7848	29.6327	29.4887	29.473	29.4638	10	10	10	25.4	25.4	25.4	42.444	0	142.14	20320000000	183	669	-0.871706	0.125344	0.0704999	-0.164	0.164	29.637	29.7848	29.6327	29.4887	29.473	29.4638
P18608	P18608	Non-histone chromosomal protein HMG-14	Hmgn1	27.7114	27.799	27.619	25.9653	26.2084	26.3231	3	3	3	43.8	43.8	43.8	10.152	0	323.31	3799300000	55	670	-5.02035	0.0144106	0	-1.503	1.503	27.7114	27.799	27.619	25.9653	26.2084	26.3231
P18653;Q9WUT3;Q8C0P0	P18653	Ribosomal protein S6 kinase alpha-1	Rps6ka1	30.3432	30.3851	30.3316	30.9096	30.8888	30.9153	34	34	24	59.1	59.1	43.5	81.594	0	299.42	45568000000	592	671	2.6486	0.0356779	0.000500751	0.5664	-0.5664	30.3432	30.3851	30.3316	30.9096	30.8888	30.9153
P18654;Q7TPS0	P18654	Ribosomal protein S6 kinase alpha-3	Rps6ka3	27.0505	27.1279	26.9768	26.9668	27.1117	27.1511	25	15	15	42	26.8	26.8	83.693	0	76.952	3564700000	144	672	0.0950148	0.911488	0.9247	0.0612	-0.0612	27.0505	27.1279	26.9768	26.9668	27.1117	27.1511
P18760	P18760	Cofilin-1	Cfl1	32.2632	32.2365	32.2157	31.1529	31.1271	31.2089	18	18	16	84.3	84.3	73.5	18.559	0	323.31	110070000000	491	673	-4.93839	0.0147037	0	-1.0836	1.0836	32.2632	32.2365	32.2157	31.1529	31.1271	31.2089
P19096	P19096	Fatty acid synthase;[Acyl-carrier-protein] S-acetyltransferase;[Acyl-carrier-protein] S-malonyltransferase;3-oxoacyl-[acyl-carrier-protein] synthase;3-oxoacyl-[acyl-carrier-protein] reductase;3-hydroxyacyl-[acyl-carrier-protein] dehydratase;Enoyl-[acyl-carrier-protein] reductase;Oleoyl-[acyl-carrier-protein] hydrolase	Fasn	32.615	32.7133	32.6809	32.2041	32.1967	32.2663	106	106	106	54.5	54.5	54.5	272.43	0	323.31	162010000000	2088	674	-1.97617	0.0495296	0.00184758	-0.4768	0.4768	32.615	32.7133	32.6809	32.2041	32.1967	32.2663
P19137	P19137	Laminin subunit alpha-1	Lama1	31.5623	31.657	31.3838	31.6388	31.1904	31.4082	76	76	76	29.1	29.1	29.1	338.17	0	323.31	81021000000	1105	675	-0.356191	0.633876	0.674661	-0.1541	0.1541	31.5623	31.657	31.3838	31.6388	31.1904	31.4082
P19157	P19157	Glutathione S-transferase P 1	Gstp1	31.6916	31.765	31.7624	32.7475	32.9248	32.885	12	12	6	57.6	57.6	22.9	23.609	0	323.31	162780000000	752	676	4.4717	0.0170055	0	1.1226	-1.1226	31.6916	31.765	31.7624	32.7475	32.9248	32.885
P19253	P19253	60S ribosomal protein L13a	Rpl13a	30.9143	31.1009	31.0036	30.6543	30.648	30.6059	14	14	14	45.8	45.8	45.8	23.464	0	42.883	55450000000	358	677	-1.50498	0.0655442	0.0116805	-0.3556	0.3556	30.9143	31.1009	31.0036	30.6543	30.648	30.6059
P19324	P19324	Serpin H1	Serpinh1	23.0477	23.3046	23.1938	23.795	NaN	23.3423	2	2	2	7.9	7.9	7.9	46.533	0	5.475	1991600000	5	679	-0.862294	0.127693	0.0734447	0.1485	-0.1485	23.0477	23.3046	23.1938	23.795	7.92	23.3423
P19426	P19426	Negative elongation factor E	Nelfe	24.6766	24.6483	24.9518	23.9616	24.1938	23.9823	6	6	6	21.9	21.9	21.9	42.554	0	32.857	584830000	21	680	-2.28557	0.0426189	0.000500751	-0.6943	0.6943	24.6766	24.6483	24.9518	23.9616	24.1938	23.9823
P19467	P19467	Mucin-13	Muc13	27.8224	27.8665	27.8675	30.3384	30.3717	30.3884	8	8	8	17.3	17.3	17.3	58.701	0	50.989	20476000000	128	681	11.9201	0.00340622	0	2.5052	-2.5052	27.8224	27.8665	27.8675	30.3384	30.3717	30.3884
P19536	P19536	Cytochrome c oxidase subunit 5B, mitochondrial	Cox5b	29.0456	29.1293	29.2738	28.997	28.7753	28.938	7	7	7	35.9	35.9	35.9	13.813	0	23.293	17802000000	302	682	-0.866652	0.126481	0.0717993	-0.1913	0.1913	29.0456	29.1293	29.2738	28.997	28.7753	28.938
P19639	P19639	Glutathione S-transferase Mu 3	Gstm3	29.0397	29.0779	28.8968	32.3908	32.4453	32.402	20	15	11	83	61	48.2	25.701	0	238.45	93177000000	459	683	13.7657	0.00311307	0	3.3623	-3.3623	29.0397	29.0779	28.8968	32.3908	32.4453	32.402
P19783	P19783	Cytochrome c oxidase subunit 4 isoform 1, mitochondrial	Cox4i1	30.5415	30.6428	30.3903	30.2407	30.0803	30.1802	11	11	11	54.4	54.4	54.4	19.53	0	124.28	42581000000	372	684	-1.29169	0.0740232	0.0155226	-0.3613	0.3613	30.5415	30.6428	30.3903	30.2407	30.0803	30.1802
P20029	P20029	78 kDa glucose-regulated protein	Hspa5	33.6359	33.6158	33.4654	33.6965	33.6621	33.7377	48	45	45	60.3	59.2	59.2	72.421	0	323.31	376130000000	1849	685	0.509541	0.420043	0.43766	0.0807	-0.0807	33.6359	33.6158	33.4654	33.6965	33.6621	33.7377
P20060	P20060	Beta-hexosaminidase subunit beta	Hexb	26.8815	26.7883	26.9378	29.0637	29.0518	29.1373	22	22	22	43.8	43.8	43.8	61.115	0	92.032	9492200000	215	686	9.18582	0.00539061	0	2.1822	-2.1822	26.8815	26.7883	26.9378	29.0637	29.0518	29.1373
P20065;CON__P21752	P20065	Thymosin beta-4;Hematopoietic system regulatory peptide	Tmsb4x	29.0696	29.0298	30.0753	28.1612	27.5458	28.2362	7	7	6	50	50	50	5.6794	0	65.434	12914000000	156	687	-2.3666	0.0409949	0.000500751	-0.9084	0.9084	29.0696	29.0298	30.0753	28.1612	27.5458	28.2362
P20108	P20108	Thioredoxin-dependent peroxide reductase, mitochondrial	Prdx3	29.7324	29.8482	29.7821	29.9843	29.6536	29.7254	9	9	9	43.2	43.2	43.2	28.127	0	133.56	23860000000	148	688	0.000675946	0.999412	0.99935	-0.0567	0.0567	29.7324	29.8482	29.7821	29.9843	29.6536	29.7254
P20152	P20152	Vimentin	Vim	24.3821	23.8466	23.5259	23.9979	25.7798	24.9957	9	6	6	18.7	15.2	15.2	53.687	0	7.9636	760620000	8	689	1.31897	0.0727772	0.0143759	1.1491	-1.1491	24.3821	23.8466	23.5259	23.9979	25.7798	24.9957
P20352	P20352	Tissue factor	F3	25.7185	25.5227	25.5497	25.5847	25.5488	25.4835	3	3	3	11.9	11.9	11.9	32.935	0	14.397	1335400000	3	690	-0.224633	0.786316	0.823312	-0.0009	0.0009	25.7185	25.5227	25.5497	25.5847	25.5488	25.4835
P20444;P63318	P20444	Protein kinase C alpha type	Prkca	25.9591	25.9433	26.0043	26.6024	26.5959	26.5256	10	10	7	16.8	16.8	10.6	76.851	0	24.655	2118600000	68	691	2.74537	0.0342573	0.000500751	0.6368	-0.6368	25.9591	25.9433	26.0043	26.6024	26.5959	26.5256
P20664	P20664	DNA primase small subunit	Prim1	25.7308	26.2875	25.8863	23.4701	24.2446	23.9513	8	8	8	23.5	23.5	23.5	49.295	0	27.728	988210000	40	692	-4.42334	0.0173663	0	-1.935	1.935	25.7308	26.2875	25.8863	23.4701	24.2446	23.9513
P21107	P21107	Tropomyosin alpha-3 chain	Tpm3	31.5465	31.6464	31.6607	31.306	31.5057	31.2671	20	18	11	42.1	42.1	25.6	32.994	0	202.84	80131000000	536	693	-0.948899	0.10906	0.0502528	-0.3404	0.3404	31.5465	31.6464	31.6607	31.306	31.5057	31.2671
P21126	P21126	Ubiquitin-like protein 4A	Ubl4a	25.0772	25.2602	25.3194	24.8948	25.2068	24.8441	5	5	5	36.3	36.3	36.3	17.8	0	22.765	910400000	20	694	-0.729763	0.171836	0.127188	-0.3654	0.3654	25.0772	25.2602	25.3194	24.8948	25.2068	24.8441
P21271	P21271	Unconventional myosin-Vb	Myo5b	28.7265	28.8486	28.7514	28.5557	28.6436	28.6751	51	51	47	35	35	32.9	210.57	0	323.31	11423000000	368	695	-0.623723	0.268584	0.249208	-0.1078	0.1078	28.7265	28.8486	28.7514	28.5557	28.6436	28.6751
P21278	P21278	Guanine nucleotide-binding protein subunit alpha-11	Gna11	28.1242	28.1	28.0198	30.0607	30.0209	30.0479	18	18	10	55.7	55.7	33.1	42.024	0	115.88	18933000000	212	696	8.7715	0.00593181	0	1.9479	-1.9479	28.1242	28.1	28.0198	30.0607	30.0209	30.0479
P21279	P21279	Guanine nucleotide-binding protein G(q) subunit alpha	Gnaq	25.5108	25.37	25.6644	25.3711	25.2644	25.282	13	6	6	37	19.8	19.8	42.158	0	12.795	1091400000	20	697	-0.744066	0.165326	0.119428	-0.2288	0.2288	25.5108	25.37	25.6644	25.3711	25.2644	25.282
P21300	P21300	Aldose reductase-related protein 1	Akr1b7	27.9961	28.0158	28.0122	30.164	30.0951	30.0991	17	17	13	63.3	63.3	55.4	35.988	0	163.82	20370000000	246	698	9.90616	0.00462392	0	2.0869	-2.0869	27.9961	28.0158	28.0122	30.164	30.0951	30.0991
P21447;P06795;P21440	P21447	Multidrug resistance protein 1A	Abcb1a	28.3847	28.4367	28.3516	29.9581	29.8913	29.966	47	47	44	42.9	42.9	41.1	140.64	0	305.64	18223000000	403	699	6.89985	0.00897604	0	1.5734	-1.5734	28.3847	28.4367	28.3516	29.9581	29.8913	29.966
P21619	P21619	Lamin-B2	Lmnb2	29.513	29.5359	29.4546	29.2665	29.1456	29.2265	40	34	34	71.1	64.3	64.3	67.317	0	270.91	19353000000	478	701	-1.23726	0.0765417	0.0161889	-0.2865	0.2865	29.513	29.5359	29.4546	29.2665	29.1456	29.2265
P21956	P21956	Lactadherin	Mfge8	26.633	26.5915	26.6569	26.6865	26.6558	26.7478	10	10	10	29.2	29.2	29.2	51.24	0	94.652	2840600000	110	702	0.311802	0.688397	0.728095	0.0535	-0.0535	26.633	26.5915	26.6569	26.6865	26.6558	26.7478
P21981	P21981	Protein-glutamine gamma-glutamyltransferase 2	Tgm2	28.4415	28.5602	28.5112	28.4016	28.3631	28.4634	25	25	25	44.6	44.6	44.6	77.06	0	198.06	9477300000	273	703	-0.403696	0.571148	0.609406	-0.1096	0.1096	28.4415	28.5602	28.5112	28.4016	28.3631	28.4634
P22315	P22315	Ferrochelatase, mitochondrial	Fech	25.7342	25.9386	25.572	25.4992	25.5138	25.4039	10	10	10	29.8	29.8	29.8	47.13	0	24.824	1342900000	74	704	-0.915254	0.115716	0.0589962	-0.235	0.235	25.7342	25.9386	25.572	25.4992	25.5138	25.4039
P22361;P27889	P22361	Hepatocyte nuclear factor 1-alpha	Hnf1a	24.4913	24.4758	24.5671	24.6801	24.5311	24.7008	5	5	4	13.9	13.9	12.6	67.252	0	15.368	656280000	6	705	0.502853	0.429766	0.451415	0.1888	-0.1888	24.4913	24.4758	24.5671	24.6801	24.5311	24.7008
P22366	P22366	Myeloid differentiation primary response protein MyD88	Myd88	24.4932	24.7599	24.8247	24.2874	24.2694	24.556	5	5	5	16.9	16.9	16.9	33.753	0	7.1171	604850000	8	706	-0.982481	0.101848	0.0423344	-0.4725	0.4725	24.4932	24.7599	24.8247	24.2874	24.2694	24.556
P22892	P22892	AP-1 complex subunit gamma-1	Ap1g1	27.732	27.9035	27.7445	28.1329	28.1916	28.187	22	22	21	31.6	31.6	30.8	91.349	0	86.655	6938600000	196	707	1.51881	0.0649861	0.011446	0.4425	-0.4425	27.732	27.9035	27.7445	28.1329	28.1916	28.187
P22907	P22907	Porphobilinogen deaminase	Hmbs	24.4344	24.4044	24.5312	24.8061	24.7192	24.6541	8	8	8	23.5	23.5	23.5	39.344	0	11.755	662100000	17	708	1.08646	0.086939	0.026967	0.2848	-0.2848	24.4344	24.4044	24.5312	24.8061	24.7192	24.6541
P23116	P23116	Eukaryotic translation initiation factor 3 subunit A	Eif3a	30.926	30.9699	30.9505	30.5837	30.5839	30.6442	67	67	67	46.1	46.1	46.1	161.93	0	245.09	52992000000	997	709	-1.613	0.0620383	0.0111199	-0.3666	0.3666	30.926	30.9699	30.9505	30.5837	30.5839	30.6442
P23198	P23198	Chromobox protein homolog 3	Cbx3	29.6069	29.6199	29.5428	28.3505	28.272	28.4113	7	7	6	36.1	36.1	27.3	20.855	0	106.05	17066000000	207	710	-5.25792	0.0133282	0	-1.2564	1.2564	29.6069	29.6199	29.5428	28.3505	28.272	28.4113
P23249	P23249	Putative helicase MOV-10	Mov10	25.8696	25.7791	26.2807	28.4829	28.5346	28.518	29	29	29	36.2	36.2	36.2	113.58	0	219.47	5884400000	169	711	7.34688	0.00816425	0	2.6484	-2.6484	25.8696	25.7791	26.2807	28.4829	28.5346	28.518
P23475	P23475	X-ray repair cross-complementing protein 6	Xrcc6	26.9998	27.0671	27.1141	26.0177	26.1853	26.3366	13	13	13	23.7	23.7	23.7	69.483	0	37.023	2783800000	82	712	-3.05835	0.0297913	0	-0.8818	0.8818	26.9998	27.0671	27.1141	26.0177	26.1853	26.3366
P23492	P23492	Purine nucleoside phosphorylase	Pnp	29.4806	29.5545	29.5178	30.3196	30.2948	30.2784	18	18	18	77.9	77.9	77.9	32.277	0	243.52	34721000000	608	713	3.63681	0.023342	0	0.777	-0.777	29.4806	29.5545	29.5178	30.3196	30.2948	30.2784
P23506	P23506	Protein-L-isoaspartate(D-aspartate) O-methyltransferase	Pcmt1	25.3945	25.798	25.3837	26.0291	25.4806	25.2863	5	5	5	39.2	39.2	39.2	24.634	0	48.425	1661500000	39	714	0.162502	0.849472	0.875	0.0861	-0.0861	25.3945	25.798	25.3837	26.0291	25.4806	25.2863
P23591	P23591	GDP-L-fucose synthase	Tsta3	27.8321	27.8899	27.9389	28.4092	28.4225	28.521	14	14	14	54.2	54.2	54.2	35.877	0	128.99	8252300000	164	715	2.38087	0.040589	0.000500751	0.5326	-0.5326	27.8321	27.8899	27.9389	28.4092	28.4225	28.521
P23780;Q8VC60	P23780	Beta-galactosidase	Glb1	27.47	27.5628	27.3812	27.9484	27.7054	27.9461	15	15	15	29.1	29.1	29.1	73.12	0	85.815	5891300000	166	716	1.38136	0.0698199	0.012959	0.4761	-0.4761	27.47	27.5628	27.3812	27.9484	27.7054	27.9461
P24270	P24270	Catalase	Cat	30.402	30.4893	30.3593	32.7089	32.7015	32.7909	34	34	34	72.9	72.9	72.9	59.795	0	323.31	124260000000	949	717	9.74333	0.00482686	0	2.3069	-2.3069	30.402	30.4893	30.3593	32.7089	32.7015	32.7909
P24369	P24369	Peptidyl-prolyl cis-trans isomerase B	Ppib	31.1131	31.1968	31.0348	30.4154	30.5637	30.5648	14	14	14	54.2	54.2	54.2	23.713	0	101.42	56095000000	513	718	-2.32491	0.0419194	0.000500751	-0.5494	0.5494	31.1131	31.1968	31.0348	30.4154	30.5637	30.5648
P24452	P24452	Macrophage-capping protein	Capg	26.7691	26.7714	26.8216	26.8689	26.8825	26.8977	9	9	9	38.1	38.1	38.1	39.24	0	97.353	3595100000	113	719	0.457642	0.495225	0.52478	0.1111	-0.1111	26.7691	26.7714	26.8216	26.8689	26.8825	26.8977
P24472	P24472	Glutathione S-transferase A4	Gsta4	29.7829	29.8618	29.7237	31.3951	31.4187	31.3808	13	11	11	50	46.4	46.4	25.564	0	121.65	49509000000	330	721	6.9492	0.00884074	0	1.6122	-1.6122	29.7829	29.8618	29.7237	31.3951	31.4187	31.3808
P24527	P24527	Leukotriene A-4 hydrolase	Lta4h	30.182	30.4191	30.2455	30.9018	30.8867	30.9708	38	38	38	66	66	66	69.05	0	323.31	45062000000	761	722	2.4019	0.0400287	0.000500751	0.6563	-0.6563	30.182	30.4191	30.2455	30.9018	30.8867	30.9708
P24547	P24547	Inosine-5-monophosphate dehydrogenase 2	Impdh2	30.3901	30.4072	30.3761	28.2729	28.082	28.1278	25	25	23	55.6	55.6	52.3	55.814	0	323.31	22840000000	390	723	-8.98425	0.00554846	0	-2.2623	2.2623	30.3901	30.4072	30.3761	28.2729	28.082	28.1278
P24549	P24549	Retinal dehydrogenase 1	Aldh1a1	28.5422	28.3473	28.4332	33.3184	33.445	33.4522	35	35	23	60.7	60.7	39.7	54.467	0	323.31	168150000000	779	724	19.0064	0.00214343	0	5.0118	-5.0118	28.5422	28.3473	28.4332	33.3184	33.445	33.4522
P24638	P24638	Lysosomal acid phosphatase	Acp2	23.5469	23.8336	22.8392	24.7031	24.2372	24.228	2	2	2	4.5	4.5	4.5	48.508	0	13.048	414480000	7	725	1.8737	0.0535894	0.00569177	0.6903	-0.6903	23.5469	23.8336	22.8392	24.7031	24.2372	24.228
P24668	P24668	Cation-dependent mannose-6-phosphate receptor	M6pr	28.06	28.164	28.2304	27.8716	27.6351	27.7013	8	8	8	33.5	33.5	33.5	31.172	0	83.286	6830300000	162	726	-1.50452	0.0656104	0.0116805	-0.4627	0.4627	28.06	28.164	28.2304	27.8716	27.6351	27.7013
P24788;Q64434	P24788	Cyclin-dependent kinase 11B	Cdk11b	26.0647	26.1275	26.1465	25.6625	25.857	25.7387	11	11	11	14.2	14.2	14.2	91.512	0	18.418	1667900000	76	727	-1.43067	0.0677547	0.0124588	-0.3888	0.3888	26.0647	26.1275	26.1465	25.6625	25.857	25.7387
P24822	P24822	Intestinal-type alkaline phosphatase	Iap	29.6543	29.7054	29.7249	32.0148	31.9297	32.0012	22	22	18	36.3	36.3	34.5	60.285	0	229.81	65701000000	342	728	10.2209	0.00435332	0	2.2958	-2.2958	29.6543	29.7054	29.7249	32.0148	31.9297	32.0012
P24860	P24860	G2/mitotic-specific cyclin-B1	Ccnb1	23.7052	23.844	23.9744	22.6266	NaN	NaN	2	2	2	4.9	4.9	4.9	48.051	0	5.7374	203990000	10	729	-2.21025	0.0441072	0.000500751	-15.924	15.924	23.7052	23.844	23.9744	22.6266	7.92	7.92
P25085	P25085	Interleukin-1 receptor antagonist protein	Il1rn	26.4371	26.6288	26.2697	25.1418	25.5226	25.0551	3	3	3	26.4	26.4	26.4	20.274	0	45.061	1742700000	46	730	-3.28314	0.0269726	0	-1.2953	1.2953	26.4371	26.6288	26.2697	25.1418	25.5226	25.0551
P25206	P25206	DNA replication licensing factor MCM3	Mcm3	29.9311	30.0237	29.9912	28.4157	28.407	28.4701	41	41	41	57.6	57.6	57.6	91.545	0	323.31	19077000000	394	731	-6.93837	0.00888584	0	-1.5755	1.5755	29.9311	30.0237	29.9912	28.4157	28.407	28.4701
P25425;P31362;Q00196	P25425;P31362;Q00196	POU domain, class 2, transcription factor 1;POU domain, class 2, transcription factor 3;POU domain, class 2, transcription factor 2	Pou2f1;Pou2f3;Pou2f2	24.1812	24.2019	24.2775	23.558	23.998	23.649	5	5	5	9.7	9.7	9.7	79.546	0	17.034	430760000	6	733	-1.48264	0.0662368	0.0120301	-0.5529	0.5529	24.1812	24.2019	24.2775	23.558	23.998	23.649
P25444	P25444	40S ribosomal protein S2	Rps2	32.0132	32.0242	32.0842	31.5762	31.5565	31.6716	18	18	18	62.1	62.1	62.1	31.231	0	123.75	97857000000	448	734	-1.89404	0.052949	0.00529334	-0.448	0.448	32.0132	32.0242	32.0842	31.5762	31.5565	31.6716
P25799	P25799	Nuclear factor NF-kappa-B p105 subunit;Nuclear factor NF-kappa-B p50 subunit	Nfkb1	24.3333	24.3454	24.1068	23.7853	23.7607	23.8995	5	5	5	7.9	7.9	7.9	105.61	0	16.497	456110000	14	735	-1.60327	0.0623492	0.0114083	-0.548	0.548	24.3333	24.3454	24.1068	23.7853	23.7607	23.8995
P25976	P25976	Nucleolar transcription factor 1	Ubtf	27.7175	27.8662	27.8198	27.1939	27.0579	27.1053	16	16	16	23.8	23.8	23.8	89.508	0	69.506	4876800000	145	737	-2.73606	0.0344377	0.000500751	-0.7145	0.7145	27.7175	27.8662	27.8198	27.1939	27.0579	27.1053
P26039	P26039	Talin-1	Tln1	29.7005	29.6921	29.7014	29.4629	29.4623	29.4992	75	75	68	41.3	41.3	38.4	269.82	0	323.31	21298000000	597	738	-1.10192	0.085695	0.0252074	-0.2376	0.2376	29.7005	29.6921	29.7014	29.4629	29.4623	29.4992
P26040;P26043	P26040	Ezrin	Ezr	31.4352	31.5279	31.4584	31.9781	32.0241	32.1059	44	44	32	66	66	51.9	69.406	0	312.11	102380000000	966	739	2.37608	0.0406792	0.000500751	0.5657	-0.5657	31.4352	31.5279	31.4584	31.9781	32.0241	32.1059
P26150;O35469;P26149;Q61767;Q61694;P24815	P26150;O35469	3 beta-hydroxysteroid dehydrogenase/Delta 5-->4-isomerase type 3;3-beta-hydroxy-Delta(5)-steroid dehydrogenase;Steroid Delta-isomerase;3 beta-hydroxysteroid dehydrogenase/Delta 5-->4-isomerase type 6;3-beta-hydroxy-Delta(5)-steroid dehydrogenase;Steroid Delta-isomerase	Hsd3b3;Hsd3b6	24.6776	NaN	22.6928	25.2664	24.775	25.0266	7	7	7	24.1	24.1	24.1	42.031	0	10.972	531760000	16	741	1.25439	0.0757421	0.0159106	2.3338	-2.3338	24.6776	7.92	22.6928	25.2664	24.775	25.0266
P26231;REV__Q9JMB1;Q65CL1	P26231	Catenin alpha-1	Ctnna1	31.8086	31.8616	31.7257	31.1934	31.1407	31.2335	57	57	46	72.1	72.1	60.6	100.11	0	323.31	87549000000	1006	742	-2.56267	0.0373275	0.000500751	-0.6152	0.6152	31.8086	31.8616	31.7257	31.1934	31.1407	31.2335
P26339	P26339	Chromogranin-A;Pancreastatin;Beta-granin;WE-14;Catestatin;GE-25;Serpinin-RRG;Serpinin;p-Glu serpinin precursor	Chga	24.1628	24.2467	24.4776	26.8819	27.0648	26.5385	12	12	12	27	27	27	51.789	0	57.481	1762400000	22	743	6.83199	0.00911134	0	2.6352	-2.6352	24.1628	24.2467	24.4776	26.8819	27.0648	26.5385
P26350	P26350	Prothymosin alpha;Prothymosin alpha, N-terminally processed;Thymosin alpha	Ptma	33.1099	33.1404	33.3498	32.0417	32.1944	32.0792	8	8	8	38.7	38.7	38.7	12.254	0	274.83	189290000000	351	744	-3.93445	0.0207714	0	-1.0612	1.0612	33.1099	33.1404	33.3498	32.0417	32.1944	32.0792
P26369	P26369	Splicing factor U2AF 65 kDa subunit	U2af2	28.9725	29.102	28.9013	28.5066	28.6525	28.33	13	13	13	42.1	42.1	42.1	53.516	0	170.86	13575000000	243	745	-1.65078	0.0609189	0.0107827	-0.4659	0.4659	28.9725	29.102	28.9013	28.5066	28.6525	28.33
P26443	P26443	Glutamate dehydrogenase 1, mitochondrial	Glud1	30.8511	30.9157	30.7439	30.6833	30.8199	30.8146	30	30	30	55.6	55.6	55.6	61.336	0	279.41	51996000000	650	746	-0.250071	0.758992	0.796223	-0.0365	0.0365	30.8511	30.9157	30.7439	30.6833	30.8199	30.8146
P26450	P26450	Phosphatidylinositol 3-kinase regulatory subunit alpha	Pik3r1	24.5034	24.6787	25.3816	24.9672	24.3917	25.1765	5	5	5	6.5	6.5	6.5	83.516	0	15.567	780530000	18	747	-0.0172631	0.983421	0.987361	0.2885	-0.2885	24.5034	24.6787	25.3816	24.9672	24.3917	25.1765
P26516	P26516	26S proteasome non-ATPase regulatory subunit 7	Psmd7	29.1076	29.1616	29.0598	28.9658	29.0185	28.9783	13	13	13	52	52	52	36.539	0	179.82	14392000000	203	748	-0.546634	0.367189	0.37655	-0.1293	0.1293	29.1076	29.1616	29.0598	28.9658	29.0185	28.9783
P26638	P26638	Serine--tRNA ligase, cytoplasmic	Sars	29.6092	29.6647	29.6341	29.2876	29.273	29.3393	25	25	25	57.4	57.4	57.4	58.388	0	278.76	20259000000	318	749	-1.55764	0.0639219	0.011446	-0.3465	0.3465	29.6092	29.6647	29.6341	29.2876	29.273	29.3393
P26645	P26645	Myristoylated alanine-rich C-kinase substrate	Marcks	29.2342	29.2988	29.2775	27.3628	27.3394	27.485	13	13	13	56.6	56.6	56.6	29.661	0	273.75	10785000000	179	750	-7.8435	0.0074201	0	-1.9147	1.9147	29.2342	29.2988	29.2775	27.3628	27.3394	27.485
P26883	P26883	Peptidyl-prolyl cis-trans isomerase FKBP1A	Fkbp1a	27.4994	27.5491	27.7227	27.2321	27.1989	27.245	4	4	4	41.7	41.7	41.7	11.922	0	47.771	5699700000	94	751	-1.40916	0.0686663	0.0126996	-0.317	0.317	27.4994	27.5491	27.7227	27.2321	27.1989	27.245
P27046;Q8BRK9	P27046	Alpha-mannosidase 2	Man2a1	28.6847	28.7514	28.5747	28.4805	28.3905	28.5137	32	32	32	33.7	33.7	33.7	131.63	0	112.09	10312000000	248	752	-0.823884	0.137334	0.0831914	-0.2042	0.2042	28.6847	28.7514	28.5747	28.4805	28.3905	28.5137
P27048;P63163	P27048;P63163	Small nuclear ribonucleoprotein-associated protein B;Small nuclear ribonucleoprotein-associated protein N	Snrpb;Snrpn	28.8267	29.1414	28.9411	28.2282	28.4205	28.288	9	9	9	28.6	28.6	28.6	23.656	0	34.929	12658000000	251	753	-2.20561	0.0442413	0.000500751	-0.6531	0.6531	28.8267	29.1414	28.9411	28.2282	28.4205	28.288
P27546	P27546	Microtubule-associated protein 4	Map4	28.5	28.4819	28.631	27.8876	27.7503	27.8574	27	27	27	36.3	36.3	36.3	117.43	0	166.59	8416900000	243	754	-2.79237	0.0334895	0	-0.6426	0.6426	28.5	28.4819	28.631	27.8876	27.7503	27.8574
P27601;P27600	P27601	Guanine nucleotide-binding protein subunit alpha-13	Gna13	26.5587	26.6897	26.6171	27.1771	27.1411	27.1473	15	14	14	43.2	41.1	41.1	44.054	0	42.361	3298800000	111	755	2.32403	0.041942	0.000500751	0.5302	-0.5302	26.5587	26.6897	26.6171	27.1771	27.1411	27.1473
P27612	P27612	Phospholipase A-2-activating protein	Plaa	27.6541	27.9028	27.775	27.6038	27.6216	27.624	28	28	28	38.4	38.4	38.4	87.22	0	128.37	5626700000	222	756	-0.613669	0.280002	0.265193	-0.1534	0.1534	27.6541	27.9028	27.775	27.6038	27.6216	27.624
P27641	P27641	X-ray repair cross-complementing protein 5	Xrcc5	26.7996	26.9027	26.9204	25.8882	25.9825	26.0772	14	14	14	24.9	24.9	24.9	83.056	0	108.45	2523800000	74	757	-3.47877	0.0246499	0	-0.9202	0.9202	26.7996	26.9027	26.9204	25.8882	25.9825	26.0772
P27659	P27659	60S ribosomal protein L3	Rpl3	32.5111	32.6411	32.5957	32.0596	32.0572	31.9792	26	26	26	53.3	53.3	53.3	46.109	0	323.31	160080000000	880	758	-2.32972	0.0417165	0.000500751	-0.5385	0.5385	32.5111	32.6411	32.5957	32.0596	32.0572	31.9792
P27661	P27661	Histone H2AX	H2afx	34.4039	34.2873	34.5382	33.58	33.7992	33.7666	10	10	4	65	65	12.6	15.142	0	174.41	476330000000	447	759	-2.39836	0.0401189	0.000500751	-0.6373	0.6373	34.4039	34.2873	34.5382	33.58	33.7992	33.7666
P27773	P27773	Protein disulfide-isomerase A3	Pdia3	33.641	33.584	33.5813	33.3578	33.4164	33.4124	43	43	43	72.3	72.3	72.3	56.678	0	323.31	333700000000	1468	760	-0.951337	0.108613	0.0500447	-0.1716	0.1716	33.641	33.584	33.5813	33.3578	33.4164	33.4124
P27808	P27808	Alpha-1,3-mannosyl-glycoprotein 2-beta-N-acetylglucosaminyltransferase	Mgat1	22.9804	22.9208	22.8134	23.4536	23.4482	23.3885	3	3	3	7.4	7.4	7.4	51.69	0	14.607	258290000	18	762	2.16031	0.0453465	0.000500751	0.5274	-0.5274	22.9804	22.9208	22.8134	23.4536	23.4482	23.3885
P28271	P28271	Cytoplasmic aconitate hydratase	Aco1	29.7115	29.7492	29.8047	30.5255	30.5612	30.5917	39	39	38	51.2	51.2	50.3	98.124	0	323.31	31860000000	530	763	3.60453	0.0235901	0	0.812	-0.812	29.7115	29.7492	29.8047	30.5255	30.5612	30.5917
P28312	P28312	Alpha-defensin 5	Defa5	26.9658	27.0396	26.9647	26.1425	25.9284	26.1736	2	2	2	16.1	16.1	16.1	10.519	0	4.4792	2656500000	57	764	-3.35299	0.0259578	0	-0.8233	0.8233	26.9658	27.0396	26.9647	26.1425	25.9284	26.1736
P28352	P28352	DNA-(apurinic or apyrimidinic site) lyase;DNA-(apurinic or apyrimidinic site) lyase, mitochondrial	Apex1	28.4747	28.633	28.5088	28.1642	28.1339	28.2233	14	14	14	51.7	51.7	51.7	35.49	0	264.82	9005700000	148	765	-1.49116	0.0660371	0.0116805	-0.3446	0.3446	28.4747	28.633	28.5088	28.1642	28.1339	28.2233
P28474	P28474	Alcohol dehydrogenase class-3	Adh5	28.9018	29.0344	29.0255	29.8274	29.6375	29.8533	14	14	12	53.5	53.5	50.8	39.547	0	241.1	20949000000	279	766	2.90529	0.0315953	0	0.8019	-0.8019	28.9018	29.0344	29.0255	29.8274	29.6375	29.8533
P28651	P28651	Carbonic anhydrase-related protein	Ca8	23.5375	23.5596	23.5758	22.4681	22.6924	22.0852	2	2	2	12.7	12.7	12.7	33.081	0	13.114	281300000	10	768	-3.10762	0.0290246	0	-1.0915	1.0915	23.5375	23.5596	23.5758	22.4681	22.6924	22.0852
P28656	P28656	Nucleosome assembly protein 1-like 1	Nap1l1	29.171	29.0108	29.25	27.7882	27.6895	27.6002	10	8	8	30.7	28.1	28.1	45.345	0	78.694	11962000000	114	769	-5.2041	0.0135762	0	-1.4815	1.4815	29.171	29.0108	29.25	27.7882	27.6895	27.6002
P28658	P28658	Ataxin-10	Atxn10	25.4068	25.35	25.4842	23.7367	23.2467	23.8983	7	7	7	19.8	19.8	19.8	53.706	0	50.686	758730000	48	770	-4.58383	0.0162822	0	-1.6701	1.6701	25.4068	25.35	25.4842	23.7367	23.2467	23.8983
P28659;Q9Z0H4	P28659	CUGBP Elav-like family member 1	Celf1	27.1923	27.3017	27.1752	26.5985	26.5871	26.5764	12	12	12	27.2	27.2	27.2	52.107	0	72.548	4776500000	145	771	-2.76243	0.0340543	0.000500751	-0.6052	0.6052	27.1923	27.3017	27.1752	26.5985	26.5871	26.5764
P28660	P28660	Nck-associated protein 1	Nckap1	27.1182	27.471	27.1705	27.2346	27.2966	27.3766	21	21	21	20.3	20.3	20.3	128.78	0	84.952	4179700000	88	772	0.160616	0.85107	0.876445	0.1261	-0.1261	27.1182	27.471	27.1705	27.2346	27.2966	27.3766
P28667	P28667	MARCKS-related protein	Marcksl1	28.4419	28.4693	28.4852	24.0172	23.6189	24.3011	6	6	6	55.5	55.5	55.5	20.165	0	154.8	5047800000	65	774	-11.5552	0.00365427	0	-4.4521	4.4521	28.4419	28.4693	28.4852	24.0172	23.6189	24.3011
P28740	P28740	Kinesin-like protein KIF2A	Kif2a	26.5541	26.7585	26.6305	26.5952	26.6301	26.482	13	13	11	20.1	20.1	16.7	79.755	0	28.57	2561400000	101	775	-0.297139	0.706262	0.747333	-0.0353	0.0353	26.5541	26.7585	26.6305	26.5952	26.6301	26.482
P28741	P28741	Kinesin-like protein KIF3A	Kif3a	23.1244	23.9723	22.9167	23.4665	23.1062	23.1727	3	2	2	5	3.4	3.4	80.169	0	3.8557	275300000	2	776	-0.168136	0.843253	0.868409	0.0483	-0.0483	23.1244	23.9723	22.9167	23.4665	23.1062	23.1727
P28843	P28843	Dipeptidyl peptidase 4;Dipeptidyl peptidase 4 membrane form;Dipeptidyl peptidase 4 soluble form	Dpp4	26.3003	26.3432	26.2478	28.128	28.0235	28.1307	13	13	13	20	20	20	87.436	0	58.279	4834700000	145	779	7.65337	0.0076456	0	1.8277	-1.8277	26.3003	26.3432	26.2478	28.128	28.0235	28.1307
P28867	P28867	Protein kinase C delta type;Protein kinase C delta type regulatory subunit;Protein kinase C delta type catalytic subunit	Prkcd	26.314	26.3071	26.4537	26.5822	26.8087	26.7248	16	16	15	27.7	27.7	26.3	77.546	0	29.158	2604100000	44	780	1.27769	0.074784	0.0156729	0.4108	-0.4108	26.314	26.3071	26.4537	26.5822	26.8087	26.7248
P29037;Q6SJ95	P29037;Q6SJ95	TATA-box-binding protein;TATA box-binding protein-like protein 2	Tbp;Tbpl2	22.5901	22.9132	22.6895	22.098	22.0936	21.8758	2	2	2	6.6	6.6	6.6	34.709	0.0042364	2.1761	128440000	3	781	-2.28207	0.0427091	0.000500751	-0.5959	0.5959	22.5901	22.9132	22.6895	22.098	22.0936	21.8758
P29341	P29341	Polyadenylate-binding protein 1	Pabpc1	31.6117	31.5538	31.6069	30.9879	30.951	30.9856	39	39	39	68.2	68.2	68.2	70.67	0	323.31	78855000000	957	782	-2.90469	0.0316178	0	-0.6213	0.6213	31.6117	31.5538	31.6069	30.9879	30.951	30.9856
P29351	P29351	Tyrosine-protein phosphatase non-receptor type 6	Ptpn6	24.8214	25.0601	24.9199	26.4129	26.3398	26.4702	15	15	15	29.4	29.4	29.4	67.558	0	33.937	1554000000	53	783	5.48159	0.0125389	0	1.493	-1.493	24.8214	25.0601	24.9199	26.4129	26.3398	26.4702
P29391;P49945	P29391;P49945	Ferritin light chain 1;Ferritin light chain 2	Ftl1;Ftl2	27.2909	27.2689	27.2088	27.7727	27.9007	27.8513	7	7	7	53.6	53.6	53.6	20.802	0	60.959	5769100000	129	784	2.49494	0.0385873	0.000500751	0.5824	-0.5824	27.2909	27.2689	27.2088	27.7727	27.9007	27.8513
P29416	P29416	Beta-hexosaminidase subunit alpha	Hexa	26.2559	26.3742	26.2019	27.174	27.1518	27.1612	9	9	9	16.9	16.9	16.9	60.612	0	42.265	3026000000	74	785	3.66786	0.0230489	0	0.9053	-0.9053	26.2559	26.3742	26.2019	27.174	27.1518	27.1612
P29452	P29452	Caspase-1;Caspase-1 subunit p20;Caspase-1 subunit p10	Casp1	27.0435	26.7826	26.8728	29.2372	29.2709	29.2003	20	20	20	52	52	52	45.64	0	168.18	10424000000	211	786	8.68035	0.00608966	0	2.3644	-2.3644	27.0435	26.7826	26.8728	29.2372	29.2709	29.2003
P29595	P29595	NEDD8	Nedd8	25.9975	22.9354	26.8566	25.0945	22.7988	22.4339	2	2	2	28.4	28.4	28.4	8.9723	0	19.838	923110000	13	787	-1.10857	0.0848736	0.0249122	-3.1987	3.1987	25.9975	22.9354	26.8566	25.0945	22.7988	22.4339
P29758	P29758	Ornithine aminotransferase, mitochondrial	Oat	33.2398	33.3255	33.2178	34.4658	34.5679	34.5787	28	28	28	80.6	80.6	80.6	48.354	0	323.31	492710000000	1305	788	5.34712	0.0130576	0	1.3281	-1.3281	33.2398	33.3255	33.2178	34.4658	34.5679	34.5787
P30051;P70210;P48301;Q62296	P30051;P70210;P48301;Q62296	Transcriptional enhancer factor TEF-1;Transcriptional enhancer factor TEF-5;Transcriptional enhancer factor TEF-4;Transcriptional enhancer factor TEF-3	Tead1;Tead3;Tead2;Tead4	24.2235	24.3273	24.3783	23.9827	22.6965	23.0207	2	2	2	4.5	4.5	4.5	47.947	0.002276	2.5846	444680000	6	789	-1.85943	0.0540716	0.00569177	-1.3066	1.3066	24.2235	24.3273	24.3783	23.9827	22.6965	23.0207
P30115	P30115	Glutathione S-transferase A3	Gsta3	28.156	28.1853	28.2562	28.9021	29.0988	29.0429	11	7	7	46.2	37.1	37.1	25.36	0	18.022	11212000000	90	790	3.18972	0.0281001	0	0.8576	-0.8576	28.156	28.1853	28.2562	28.9021	29.0988	29.0429
P30275;Q6P8J7	P30275	Creatine kinase U-type, mitochondrial	Ckmt1	31.2105	31.279	31.1727	32.6582	32.595	32.5819	22	22	22	56.5	56.5	56.5	47.003	0	323.31	128370000000	690	791	6.07352	0.0106222	0	1.3845	-1.3845	31.2105	31.279	31.1727	32.6582	32.595	32.5819
P30285	P30285	Cyclin-dependent kinase 4	Cdk4	26.2234	26.2343	26.2309	23.5551	23.594	23.6301	8	7	7	35	32.3	32.3	33.75	0	21.667	1204900000	40	792	-12.4424	0.00322582	0	-2.6369	2.6369	26.2234	26.2343	26.2309	23.5551	23.594	23.6301
P30416	P30416	Peptidyl-prolyl cis-trans isomerase FKBP4;Peptidyl-prolyl cis-trans isomerase FKBP4, N-terminally processed	Fkbp4	30.6478	30.7829	30.6376	29.9076	29.9792	30.0235	34	34	34	67.7	67.7	67.7	51.572	0	221.34	40192000000	762	794	-2.9037	0.0316404	0	-0.6686	0.6686	30.6478	30.7829	30.6376	29.9076	29.9792	30.0235
P30677	P30677	Guanine nucleotide-binding protein subunit alpha-14	Gna14	27.7169	27.9865	27.7948	27.7872	27.5993	27.8199	6	2	2	19.2	6.5	6.5	41.527	0	3.7497	5222700000	2	795	-0.329102	0.666358	0.705657	-0.0076	0.0076	27.7169	27.9865	27.7948	27.7872	27.5993	27.8199
P30681	P30681	High mobility group protein B2	Hmgb2	30.762	30.9898	30.8667	30.2687	30.3978	30.3103	15	13	13	46.2	36.2	36.2	24.162	0	163.85	45836000000	482	796	-2.057	0.0475113	0.000953743	-0.5564	0.5564	30.762	30.9898	30.8667	30.2687	30.3978	30.3103
P30999	P30999	Catenin delta-1	Ctnnd1	31.3181	31.3167	31.2263	30.6923	30.5484	30.7079	47	47	47	59.7	59.7	59.7	104.92	0	323.31	58141000000	802	797	-2.55863	0.0373501	0.000500751	-0.6244	0.6244	31.3181	31.3167	31.2263	30.6923	30.5484	30.7079
P31230	P31230	Aminoacyl tRNA synthase complex-interacting multifunctional protein 1;Endothelial monocyte-activating polypeptide 2	Aimp1	29.4686	29.5427	29.5457	29.1472	29.1864	29.3117	18	18	18	75.8	75.8	75.8	33.997	0	193.1	18945000000	246	798	-1.23713	0.0765868	0.0161889	-0.3563	0.3563	29.4686	29.5427	29.5457	29.1472	29.1864	29.3117
P31428	P31428	Dipeptidase 1	Dpep1	NaN	NaN	NaN	24.9216	25.0153	25.0925	4	4	4	12.4	12.4	12.4	45.722	0	9.8915	443860000	5	799	52.4161	0.000293148	0	17.0953	-17.0953	7.92	7.92	7.92	24.9216	25.0153	25.0925
P31750;Q60823	P31750	RAC-alpha serine/threonine-protein kinase	Akt1	23.9421	24.1555	24.3238	23.7349	23.4696	23.5723	4	4	4	9.4	9.4	9.4	55.707	0	4.3408	429860000	5	801	-1.68797	0.0598751	0.0101958	-0.5832	0.5832	23.9421	24.1555	24.3238	23.7349	23.4696	23.5723
P31786	P31786	Acyl-CoA-binding protein	Dbi	30.5769	30.5764	31.2456	31.8647	31.4081	31.7794	10	10	10	79.3	79.3	79.3	10	0	178.34	73852000000	378	802	1.95077	0.0502873	0.00228102	1.2025	-1.2025	30.5769	30.5764	31.2456	31.8647	31.4081	31.7794
P31809;Q925P2	P31809	Carcinoembryonic antigen-related cell adhesion molecule 1	Ceacam1	25.9758	25.9275	26.2989	25.3155	25.3656	25.3171	5	5	5	8.6	8.6	8.6	57.015	0	101.21	1417200000	39	803	-2.3873	0.0404537	0.000500751	-0.6587	0.6587	25.9758	25.9275	26.2989	25.3155	25.3656	25.3171
P31938	P31938	Dual specificity mitogen-activated protein kinase kinase 1	Map2k1	28.3208	28.4868	28.5486	28.7532	28.8238	28.8297	19	19	12	50.6	50.6	35.6	43.474	0	105.97	10817000000	225	804	1.33489	0.0720886	0.01404	0.337	-0.337	28.3208	28.4868	28.5486	28.7532	28.8238	28.8297
P32020	P32020	Non-specific lipid-transfer protein	Scp2	29.1407	29.2324	29.1028	30.862	30.9053	30.894	21	21	21	39.3	39.3	39.3	59.125	0	127.16	37883000000	350	805	7.49557	0.00789365	0	1.7533	-1.7533	29.1407	29.2324	29.1028	30.862	30.9053	30.894
P32067	P32067	Lupus La protein homolog	Ssb	30.558	30.616	30.6545	29.5316	29.821	29.7147	27	27	27	55.9	55.9	55.9	47.756	0	203.47	34089000000	462	807	-3.29834	0.0267922	0	-0.9013	0.9013	30.558	30.616	30.6545	29.5316	29.821	29.7147
P32233	P32233	Developmentally-regulated GTP-binding protein 1	Drg1	27.9376	27.9437	27.9718	27.3488	27.439	27.4037	15	15	14	46.9	46.9	45	40.512	0	94.29	5757200000	155	808	-2.53745	0.0376176	0.000500751	-0.54	0.54	27.9376	27.9437	27.9718	27.3488	27.439	27.4037
P32507	P32507	Nectin-2	Pvrl2	26.9269	26.8243	26.768	26.3955	26.3858	26.5644	10	10	10	27	27	27	57.317	0	56.955	2657600000	100	809	-1.47981	0.066369	0.0122722	-0.4288	0.4288	26.9269	26.8243	26.768	26.3955	26.3858	26.5644
P32883	P32883	GTPase KRas;GTPase KRas, N-terminally processed	Kras	26.2062	26.3079	26.1962	25.7712	25.7904	25.6582	7	7	3	50.3	50.3	16.4	21.656	0	17.432	1774100000	34	810	-2.03174	0.048187	0.00140581	-0.435	0.435	26.2062	26.3079	26.1962	25.7712	25.7904	25.6582
P32921	P32921	Tryptophan--tRNA ligase, cytoplasmic;T1-TrpRS;T2-TrpRS	Wars	29.7589	29.7019	29.8058	29.5306	29.4935	29.5316	27	27	27	68.8	68.8	68.8	54.357	0	267.64	22594000000	415	811	-1.06477	0.0899144	0.028804	-0.2283	0.2283	29.7589	29.7019	29.8058	29.5306	29.4935	29.5316
P33174	P33174	Chromosome-associated kinesin KIF4	Kif4	26.9779	27.0271	27.0135	25.1885	24.9835	25.1115	19	19	18	18	18	17.1	139.52	0	36.769	2099200000	57	813	-7.59928	0.00771325	0	-1.902	1.902	26.9779	27.0271	27.0135	25.1885	24.9835	25.1115
P33215	P33215	Protein NEDD1	Nedd1	23.4253	23.4432	23.4237	NaN	22.7134	23.138	3	3	3	7.7	7.7	7.7	71.292	0	5.1858	182670000	2	814	-1.07734	0.0883375	0.027769	-0.7119	0.7119	23.4253	23.4432	23.4237	7.92	22.7134	23.138
P33609	P33609	DNA polymerase alpha catalytic subunit	Pola1	24.8077	25.4681	25.518	23.808	23.5957	23.5459	9	9	9	9.1	9.1	9.1	167.34	0	29.473	739390000	20	815	-3.73262	0.0225077	0	-1.8724	1.8724	24.8077	25.4681	25.518	23.808	23.5957	23.5459
P33610	P33610	DNA primase large subunit	Prim2	25.7234	25.5554	26.0456	22.4018	23.7185	23.7311	8	8	8	20.6	20.6	20.6	58.408	0	20.479	968710000	46	816	-3.8096	0.0218989	0	-2.0049	2.0049	25.7234	25.5554	26.0456	22.4018	23.7185	23.7311
P33611	P33611	DNA polymerase alpha subunit B	Pola2	24.7735	25.4016	25.6054	24.1847	24.0461	23.6614	6	6	6	16.5	16.5	16.5	66.213	0	10.855	741960000	11	817	-2.67097	0.0354073	0.000500751	-1.3555	1.3555	24.7735	25.4016	25.6054	24.1847	24.0461	23.6614
P34022	P34022	Ran-specific GTPase-activating protein	Ranbp1	29.6665	29.5909	29.6765	28.8098	28.9772	28.8793	9	9	9	62.6	62.6	62.6	23.596	0	102.42	17913000000	177	819	-3.07804	0.0295433	0	-0.7872	0.7872	29.6665	29.5909	29.6765	28.8098	28.9772	28.8793
P34152	P34152	Focal adhesion kinase 1	Ptk2	24.6233	24.7379	24.4497	24.8094	24.6343	24.8944	8	8	7	8.9	8.9	8.2	123.54	0	16.631	723620000	24	820	0.579029	0.324038	0.321242	0.1861	-0.1861	24.6233	24.7379	24.4497	24.8094	24.6343	24.8944
P34884	P34884	Macrophage migration inhibitory factor	Mif	28.9458	28.9263	29.0287	28.8849	28.7842	28.8962	4	4	4	41.7	41.7	41.7	12.504	0	34.804	15580000000	198	821	-0.470949	0.47559	0.504545	-0.0609	0.0609	28.9458	28.9263	29.0287	28.8849	28.7842	28.8962
P34914	P34914	Bifunctional epoxide hydrolase 2;Cytosolic epoxide hydrolase 2;Lipid-phosphate phosphatase	Ephx2	25.435	25.1364	25.4788	30.1465	30.2619	30.241	29	29	29	69	69	69	62.515	0	323.31	17727000000	288	822	16.0456	0.00259443	0	4.806	-4.806	25.435	25.1364	25.4788	30.1465	30.2619	30.241
P35123;Q99K46	P35123	Ubiquitin carboxyl-terminal hydrolase 4	Usp4	25.8024	25.9547	25.708	25.9648	25.8488	25.9036	15	13	13	19.1	17.2	17.2	108.34	0	35.491	1669800000	54	823	0.312052	0.688004	0.727966	0.1012	-0.1012	25.8024	25.9547	25.708	25.9648	25.8488	25.9036
P35230	P35230	Regenerating islet-derived protein 3-beta;Regenerating islet-derived protein 3-beta 16.5 kDa form;Regenerating islet-derived protein 3-beta 15 kDa form	Reg3b	22.9399	NaN	NaN	29.215	30.5046	29.1597	4	4	4	26.3	26.3	26.3	19.476	0	62.215	12421000000	42	824	3.54915	0.0240636	0	21.295	-21.295	22.9399	7.92	7.92	29.215	30.5046	29.1597
P35235	P35235	Tyrosine-protein phosphatase non-receptor type 11	Ptpn11	25.8756	26.0335	25.9053	25.9009	26.0833	26.426	12	12	12	24.1	24.1	24.1	68.46	0	20.829	1737200000	42	825	0.565225	0.342418	0.346064	0.178	-0.178	25.8756	26.0335	25.9053	25.9009	26.0833	26.426
P35276;P62823	P35276	Ras-related protein Rab-3D	Rab3d	25.9956	26.0561	25.8694	26.0101	26.1543	26.0158	9	7	6	48.9	42	33.3	24.416	0	59.892	1886600000	69	826	0.329093	0.66638	0.705657	0.0202	-0.0202	25.9956	26.0561	25.8694	26.0101	26.1543	26.0158
P35278	P35278	Ras-related protein Rab-5C	Rab5c	28.5064	28.5571	28.5523	28.7762	28.7576	28.7207	9	9	6	58.8	58.8	44	23.412	0	107.19	11737000000	177	827	0.999723	0.098676	0.0390006	0.2053	-0.2053	28.5064	28.5571	28.5523	28.7762	28.7576	28.7207
P35279;P61294;Q8BHD0	P35279;P61294	Ras-related protein Rab-6A;Ras-related protein Rab-6B	Rab6a;Rab6b	29.6523	29.614	29.6852	29.7211	29.8294	29.8274	14	14	14	62	62	62	23.59	0	63.781	26203000000	286	828	0.614589	0.279113	0.263754	0.1751	-0.1751	29.6523	29.614	29.6852	29.7211	29.8294	29.8274
P35282	P35282	Ras-related protein Rab-21	Rab21	27.1312	27.2097	27.1348	27.0372	27.2375	27.1706	10	10	10	53.2	53.2	53.2	24.106	0	130.35	4162700000	141	829	-0.0398645	0.962634	0.968463	0.0358	-0.0358	27.1312	27.2097	27.1348	27.0372	27.2375	27.1706
P35290	P35290	Ras-related protein Rab-24	Rab24	23.1266	23.1475	23.0554	23.1013	23.303	23.3585	3	3	3	18.2	18.2	18.2	23.144	0	5.6455	225070000	5	830	0.529124	0.392101	0.407198	0.1764	-0.1764	23.1266	23.1475	23.0554	23.1013	23.303	23.3585
P35292	P35292	Ras-related protein Rab-17	Rab17	23.0311	23.2988	23.3773	25.733	25.766	25.6044	8	8	8	49.5	49.5	49.5	23.64	0	56.074	891320000	21	831	8.06183	0.00694655	0	2.4342	-2.4342	23.0311	23.2988	23.3773	25.733	25.766	25.6044
P35293	P35293	Ras-related protein Rab-18	Rab18	28.2054	28.241	28.279	28.1381	27.9938	28.0081	13	13	13	75.2	75.2	75.2	23.035	0	81.151	7788100000	172	832	-0.811086	0.140709	0.0880858	-0.2329	0.2329	28.2054	28.241	28.279	28.1381	27.9938	28.0081
P35441;CON__Q28194	P35441;CON__Q28194	Thrombospondin-1	Thbs1	25.7867	25.8	25.8836	21.7082	NaN	21.148	7	7	7	6.8	6.8	6.8	129.65	0	32.401	789050000	33	833	-2.10227	0.0463853	0.000953743	-4.652	4.652	25.7867	25.8	25.8836	21.7082	7.92	21.148
P35486	P35486	Pyruvate dehydrogenase E1 component subunit alpha, somatic form, mitochondrial	Pdha1	29.9073	30.0064	29.854	29.6764	29.7272	29.7022	25	25	25	65.4	65.4	65.4	43.231	0	253.95	27377000000	485	834	-0.93095	0.112479	0.0548996	-0.2051	0.2051	29.9073	30.0064	29.854	29.6764	29.7272	29.7022
P35550	P35550	rRNA 2-O-methyltransferase fibrillarin	Fbl	30.7406	30.8322	30.7217	29.506	29.4978	29.6394	15	15	13	46.2	46.2	38.5	34.306	0	134.5	36461000000	478	835	-4.92375	0.014839	0	-1.2346	1.2346	30.7406	30.8322	30.7217	29.506	29.4978	29.6394
P35564	P35564	Calnexin	Canx	31.8379	31.9307	31.7697	31.6476	31.5413	31.7257	37	37	37	49.2	49.2	49.2	67.277	0	315.03	99150000000	934	836	-0.796732	0.145257	0.0946629	-0.1903	0.1903	31.8379	31.9307	31.7697	31.6476	31.5413	31.7257
P35576	P35576	Glucose-6-phosphatase	G6pc	NaN	NaN	NaN	24.703	23.2909	NaN	2	2	2	7	7	7	40.472	0	5.114	50654000	2	837	1.90288	0.0523908	0.0044603	15.3709	-15.3709	7.92	7.92	7.92	24.703	23.2909	7.92
P35582;P35584	P35582;P35584	Hepatocyte nuclear factor 3-alpha;Hepatocyte nuclear factor 3-gamma	Foxa1;Foxa3	22.6126	22.4662	22.7763	NaN	NaN	NaN	2	2	2	6	6	6	48.853	0	4.3452	78947000	2	838	-40.725	0.000969102	0	-14.6926	14.6926	22.6126	22.4662	22.7763	7.92	7.92	7.92
P35601	P35601	Replication factor C subunit 1	Rfc1	26.513	26.8403	26.5394	23.3119	23.3386	23.4575	14	14	14	15.9	15.9	15.9	125.98	0	51.742	1613300000	50	840	-10.7247	0.00408272	0	-3.2008	3.2008	26.513	26.8403	26.5394	23.3119	23.3386	23.4575
P35700	P35700	Peroxiredoxin-1	Prdx1	33.0106	33.1008	33.1101	33.271	33.4911	33.4378	20	20	19	73.9	73.9	73.9	22.176	0	196.76	280950000000	824	841	1.23772	0.0764745	0.0161889	0.337	-0.337	33.0106	33.1008	33.1101	33.271	33.4911	33.4378
P35762	P35762	CD81 antigen	Cd81	26.4331	26.5993	26.514	23.5925	23.7395	23.4866	3	3	3	27.5	27.5	27.5	25.814	0	29.951	1736400000	25	842	-10.4789	0.00419547	0	-2.9215	2.9215	26.4331	26.5993	26.514	23.5925	23.7395	23.4866
P35821	P35821	Tyrosine-protein phosphatase non-receptor type 1	Ptpn1	25.0249	25.24	25.0967	24.6142	25.0168	24.7133	8	8	8	24.3	24.3	24.3	49.593	0	23.656	889460000	24	843	-1.0382	0.0932535	0.032797	-0.3834	0.3834	25.0249	25.24	25.0967	24.6142	25.0168	24.7133
P35822	P35822	Receptor-type tyrosine-protein phosphatase kappa	Ptprk	25.1376	24.7373	24.6973	24.1942	24.0216	24.0276	7	7	7	6.5	6.5	6.5	164.18	0	25.398	622960000	18	844	-2.27293	0.0430023	0.000500751	-0.7097	0.7097	25.1376	24.7373	24.6973	24.1942	24.0216	24.0276
P35831	P35831	Tyrosine-protein phosphatase non-receptor type 12	Ptpn12	21.7121	21.6046	21.6709	21.6778	21.5818	NaN	2	2	2	3.6	3.6	3.6	86.525	0	5.907	80143000	1	845	-0.958585	0.107165	0.0478612	-0.0891	0.0891	21.7121	21.6046	21.6709	21.6778	21.5818	7.92
P35922	P35922	Fragile X mental retardation protein 1 homolog	Fmr1	27.0346	26.9763	26.9526	26.3848	26.4904	26.4801	12	11	10	23.1	21.8	18.7	68.988	0	70.397	2939100000	109	846	-2.31546	0.0420998	0.000500751	-0.4962	0.4962	27.0346	26.9763	26.9526	26.3848	26.4904	26.4801
P35951	P35951	Low-density lipoprotein receptor	Ldlr	24.7085	25.0286	24.8599	25.8546	25.769	25.6995	9	9	9	12.9	12.9	12.9	94.946	0	37.061	1116100000	33	847	3.10395	0.0291148	0	0.9091	-0.9091	24.7085	25.0286	24.8599	25.8546	25.769	25.6995
P35979	P35979	60S ribosomal protein L12	Rpl12	31.274	31.1706	31.2023	30.6069	30.4394	30.5852	9	9	9	69.1	69.1	69.1	17.804	0	288.33	52179000000	252	848	-2.67823	0.0353171	0.000500751	-0.6171	0.6171	31.274	31.1706	31.2023	30.6069	30.4394	30.5852
P35980	P35980	60S ribosomal protein L18	Rpl18	32.1157	32.3328	32.2966	31.6268	31.7726	31.6124	12	12	12	46.8	46.8	46.8	21.644	0	94.247	111900000000	319	849	-2.10537	0.0462981	0.000953743	-0.6698	0.6698	32.1157	32.3328	32.2966	31.6268	31.7726	31.6124
P36536	P36536	GTP-binding protein SAR1a	Sar1a	25.4824	25.9044	25.1919	25.6574	25.5962	25.5563	7	4	4	30.8	20.7	20.7	22.371	0	13.597	1249200000	26	850	0.193186	0.818272	0.847861	0.1138	-0.1138	25.4824	25.9044	25.1919	25.6574	25.5962	25.5563
P36552	P36552	Oxygen-dependent coproporphyrinogen-III oxidase, mitochondrial	Cpox	28.3301	28.4338	28.3402	28.2858	28.2438	28.3905	18	18	18	45.4	45.4	45.4	49.714	0	88.701	9412600000	251	851	-0.250644	0.758183	0.795942	-0.0544	0.0544	28.3301	28.4338	28.3402	28.2858	28.2438	28.3905
P36916	P36916	Guanine nucleotide-binding protein-like 1	Gnl1	24.8294	24.792	25.0024	23.8977	24.5382	24.0632	10	10	10	15.3	15.3	15.3	68.77	0	17.117	674370000	19	852	-1.80395	0.0558662	0.00728051	-0.7662	0.7662	24.8294	24.792	25.0024	23.8977	24.5382	24.0632
P36993	P36993	Protein phosphatase 1B	Ppm1b	25.3814	25.7526	25.7949	25.8859	26.0705	26.1076	8	5	5	26.2	18.2	18.2	42.795	0	15.329	1575600000	35	853	1.11887	0.0840963	0.0237866	0.3179	-0.3179	25.3814	25.7526	25.7949	25.8859	26.0705	26.1076
P37040	P37040	NADPH--cytochrome P450 reductase	Por	30.6518	30.7137	30.4965	31.7003	31.7408	31.7541	39	39	39	55.2	55.2	55.2	77.043	0	323.31	75838000000	1003	854	4.32998	0.0179526	0	1.089	-1.089	30.6518	30.7137	30.4965	31.7003	31.7408	31.7541
P37913	P37913	DNA ligase 1	Lig1	29.0125	29.0041	29.0445	26.8544	26.4855	26.8497	30	30	30	37.9	37.9	37.9	102.29	0	276.09	8846100000	242	855	-7.32236	0.00820935	0	-2.1628	2.1628	29.0125	29.0041	29.0445	26.8544	26.4855	26.8497
P38060;Q8JZS7	P38060	Hydroxymethylglutaryl-CoA lyase, mitochondrial	Hmgcl	26.996	27.0697	27.0589	28.0581	28.07	28.0188	11	11	11	40.6	40.6	40.6	34.238	0	100.08	5521500000	143	856	4.6276	0.0158538	0	0.9992	-0.9992	26.996	27.0697	27.0589	28.0581	28.07	28.0188
P38647	P38647	Stress-70 protein, mitochondrial	Hspa9	33.5837	33.6007	33.4672	33.4433	33.3701	33.3911	52	52	51	62.9	62.9	62.9	73.46	0	323.31	341340000000	1849	857	-0.628137	0.263746	0.244251	-0.1926	0.1926	33.5837	33.6007	33.4672	33.4433	33.3701	33.3911
P39053	P39053	Dynamin-1	Dnm1	24.0291	23.5106	24.0894	27.3063	26.4491	26.3454	19	12	11	30	23.2	21.9	97.802	0	71.734	1533600000	22	859	5.17559	0.0137115	0	2.42	-2.42	24.0291	23.5106	24.0894	27.3063	26.4491	26.3454
P39054	P39054	Dynamin-2	Dnm2	28.3586	28.4554	28.4304	28.9587	29.0021	29.0968	32	32	20	39.7	39.7	27.7	98.144	0	295.01	12449000000	310	860	2.5179	0.0380235	0.000500751	0.5717	-0.5717	28.3586	28.4554	28.4304	28.9587	29.0021	29.0968
P39098	P39098	Mannosyl-oligosaccharide 1,2-alpha-mannosidase IB	Man1a2	25.1879	25.1217	24.6857	24.7374	24.7945	24.6505	5	5	5	11.2	11.2	11.2	72.871	0	16.46	899240000	9	861	-0.767615	0.154962	0.107222	-0.3843	0.3843	25.1879	25.1217	24.6857	24.7374	24.7945	24.6505
P39447	P39447	Tight junction protein ZO-1	Tjp1	29.1295	29.1347	29.1084	28.9202	28.8358	28.974	44	43	43	36.1	35.6	35.6	194.74	0	323.31	14042000000	392	862	-0.92721	0.113208	0.0557029	-0.2093	0.2093	29.1295	29.1347	29.1084	28.9202	28.8358	28.974
P39749;CON__P01030;CON__ENSEMBL:ENSBTAP00000007350	P39749	Flap endonuclease 1	Fen1	28.2537	28.2931	28.3664	26.7567	26.7637	26.7131	14	14	14	37.3	37.3	37.3	42.314	0	108.29	5911700000	123	863	-6.88337	0.00902114	0	-1.5364	1.5364	28.2537	28.2931	28.3664	26.7567	26.7637	26.7131
P40124;Q9CYT6	P40124	Adenylyl cyclase-associated protein 1	Cap1	30.4391	30.5487	30.467	30.6289	30.5	30.5955	27	27	27	69.2	69.2	69.2	51.564	0	323.31	44591000000	674	864	0.373315	0.611857	0.65334	0.1285	-0.1285	30.4391	30.5487	30.467	30.6289	30.5	30.5955
P40142	P40142	Transketolase	Tkt	33.3523	33.4495	33.3796	33.6353	33.6552	33.6651	40	40	40	63.4	63.4	63.4	67.63	0	323.31	347340000000	1461	865	1.17175	0.0801739	0.0194015	0.2756	-0.2756	33.3523	33.4495	33.3796	33.6353	33.6552	33.6651
P40201	P40201	Chromodomain-helicase-DNA-binding protein 1	Chd1	25.6002	25.6311	25.1596	24.056	24.1147	24.4385	11	11	9	8.8	8.8	7.5	196.38	0	28.934	960810000	23	866	-3.28943	0.0268598	0	-1.4855	1.4855	25.6002	25.6311	25.1596	24.056	24.1147	24.4385
P40237	P40237	CD82 antigen	Cd82	24.9215	25.106	25.0217	26.5905	26.3528	26.6377	4	4	4	16.2	16.2	16.2	29.628	0	10.685	1804200000	25	867	5.15505	0.0138243	0	1.5688	-1.5688	24.9215	25.106	25.0217	26.5905	26.3528	26.6377
P40240	P40240	CD9 antigen	Cd9	24.3349	24.5999	24.3894	24.3376	23.4328	24.0189	2	2	2	5.3	5.3	5.3	25.258	0	18.88	529360000	17	868	-1.09554	0.0863495	0.02645	-0.3705	0.3705	24.3349	24.5999	24.3894	24.3376	23.4328	24.0189
P40336	P40336	Vacuolar protein sorting-associated protein 26A	Vps26a	26.6337	26.6109	26.5868	27.2998	27.0435	27.0331	9	9	9	35.5	35.5	35.5	38.113	0	75.749	3897600000	140	869	1.85077	0.0544293	0.00653026	0.4326	-0.4326	26.6337	26.6109	26.5868	27.2998	27.0435	27.0331
P40630	P40630	Transcription factor A, mitochondrial	Tfam	27.2099	27.1698	27.1883	27.2211	27.2149	27.2013	11	11	11	42	42	42	27.987	0	35.124	4256400000	108	870	0.113805	0.894554	0.912975	0.0266	-0.0266	27.2099	27.1698	27.1883	27.2211	27.2149	27.2013
P41105	P41105	60S ribosomal protein L28	Rpl28	31.1609	31.3074	31.2695	30.5598	30.5661	30.5661	14	14	14	64.2	64.2	64.2	15.733	0	79.782	56997000000	314	871	-2.91484	0.0314374	0	-0.7034	0.7034	31.1609	31.3074	31.2695	30.5598	30.5661	30.5661
P41216	P41216	Long-chain-fatty-acid--CoA ligase 1	Acsl1	27.8844	27.7801	27.8383	29.1353	29.0991	29.1811	31	28	28	48.1	45.6	45.6	77.951	0	95.879	11304000000	318	872	5.71065	0.0117722	0	1.297	-1.297	27.8844	27.7801	27.8383	29.1353	29.0991	29.1811
P41230;Q62240	P41230	Lysine-specific demethylase 5C	Kdm5c	23.8925	23.9481	24.0309	23.6525	23.6559	23.9109	6	6	5	5.7	5.7	4.9	175.31	0	13.413	397110000	21	873	-0.764018	0.156371	0.108093	-0.2922	0.2922	23.8925	23.9481	24.0309	23.6525	23.6559	23.9109
P41241	P41241	Tyrosine-protein kinase CSK	Csk	25.2752	25.0648	25.2502	25.0496	25.1552	25.2713	7	7	7	16.7	16.7	16.7	50.716	0	14.462	989480000	38	874	-0.13477	0.87605	0.896606	-0.095	0.095	25.2752	25.0648	25.2502	25.0496	25.1552	25.2713
P41731	P41731	CD63 antigen	Cd63	28.0091	27.9585	28.1387	27.6321	27.7365	27.5166	3	3	3	8.8	8.8	8.8	25.766	0	8.4703	6476800000	66	875	-1.49019	0.0660822	0.0116805	-0.377	0.377	28.0091	27.9585	28.1387	27.6321	27.7365	27.5166
P42125	P42125	Enoyl-CoA delta isomerase 1, mitochondrial	Eci1	28.9822	29.0169	28.8226	29.8868	29.9109	29.9116	10	10	10	39.1	39.1	39.1	32.25	0	63.158	21619000000	245	876	3.84428	0.0215155	0	0.9287	-0.9287	28.9822	29.0169	28.8226	29.8868	29.9109	29.9116
P42128;Q3UCQ1	P42128	Forkhead box protein K1	Foxk1	24.272	24.2882	24.3344	24.1774	23.9959	24.0827	5	5	5	8.1	8.1	8.1	74.919	0	10.442	518170000	16	877	-0.866561	0.126527	0.0717993	-0.2055	0.2055	24.272	24.2882	24.3344	24.1774	23.9959	24.0827
P42208	P42208	Septin-2	2002-09-01	27.4828	27.53	27.6107	26.4367	26.4677	26.5394	10	10	10	39.9	39.9	39.9	41.525	0	107.59	4083000000	75	878	-4.45038	0.0171408	0	-1.0623	1.0623	27.4828	27.53	27.6107	26.4367	26.4677	26.5394
P42225	P42225	Signal transducer and activator of transcription 1	Stat1	25.3642	25.538	25.7169	26.2729	25.8222	25.9979	12	12	12	19.4	19.4	19.4	87.196	0	44.104	1566500000	32	879	1.37991	0.0699537	0.012959	0.4599	-0.4599	25.3642	25.538	25.7169	26.2729	25.8222	25.9979
P42227	P42227	Signal transducer and activator of transcription 3	Stat3	25.3664	25.4293	25.2393	26.1005	26.0341	26.0577	9	9	9	15.5	15.5	15.5	88.053	0	111.1	1509200000	46	880	2.88604	0.0318433	0	0.6913	-0.6913	25.3664	25.4293	25.2393	26.1005	26.0341	26.0577
P42567	P42567	Epidermal growth factor receptor substrate 15	Eps15	24.4212	24.4185	24.5542	24.8273	24.76	24.602	7	7	7	9.7	9.7	9.7	98.47	0	34.131	671190000	27	881	0.980511	0.102204	0.0425853	0.3388	-0.3388	24.4212	24.4185	24.5542	24.8273	24.76	24.602
P42669	P42669	Transcriptional activator protein Pur-alpha	Pura	27.6418	27.7274	27.837	28.1287	28.2061	28.137	7	7	7	35.5	35.5	35.5	34.883	0	262.08	6512200000	117	882	1.67681	0.0602607	0.0105221	0.4096	-0.4096	27.6418	27.7274	27.837	28.1287	28.2061	28.137
P42859	P42859	Huntingtin	Htt	NaN	NaN	NaN	23.5724	23.4933	22.9503	5	5	5	1.6	1.6	1.6	344.69	0.0016726	2.7486	157070000	4	883	30.7727	0.0015103	0	15.5733	-15.5733	7.92	7.92	7.92	23.5724	23.4933	22.9503
P42932	P42932	T-complex protein 1 subunit theta	Cct8	31.5861	31.6679	31.6426	31.4611	31.4107	31.511	40	40	40	73.9	73.9	73.9	59.555	0	287.47	91808000000	1035	884	-0.752085	0.161677	0.11581	-0.1815	0.1815	31.5861	31.6679	31.6426	31.4611	31.4107	31.511
P43024	P43024	Cytochrome c oxidase subunit 6A1, mitochondrial	Cox6a1	28.5778	28.7834	28.6867	27.5807	28.2621	27.8516	3	3	3	42.3	42.3	42.3	12.352	0	14.246	9606500000	68	885	-1.97714	0.049507	0.00184758	-0.8351	0.8351	28.5778	28.7834	28.6867	27.5807	28.2621	27.8516
P43137	P43137	Lithostathine-1	Reg1	19.9258	20.4133	19.6645	32.9477	33.195	33.0561	10	10	10	56.4	56.4	56.4	18.518	0	282.93	118860000000	219	886	31.0482	0.0014652	0	13.1303	-13.1303	19.9258	20.4133	19.6645	32.9477	33.195	33.0561
P43241;P18111;Q07424	P43241	Homeobox protein CDX-2	Cdx2	26.5062	26.7393	26.4911	26.3127	26.2112	26.2644	6	6	6	35	35	35	33.476	0	31.689	2416400000	36	887	-1.1473	0.0819779	0.020786	-0.2418	0.2418	26.5062	26.7393	26.4911	26.3127	26.2112	26.2644
P43247	P43247	DNA mismatch repair protein Msh2	Msh2	28.0024	27.8935	27.963	26.7919	26.9719	26.831	23	23	23	33.3	33.3	33.3	104.15	0	171.19	5092500000	150	888	-4.29618	0.018336	0	-1.132	1.132	28.0024	27.8935	27.963	26.7919	26.9719	26.831
P43274	P43274	Histone H1.4	Hist1h1e	32.6478	32.8173	32.9163	32.2304	32.2544	32.2	13	5	4	34.7	18.3	15.1	21.977	0	23.246	164550000000	209	889	-2.09488	0.0466108	0.000953743	-0.5869	0.5869	32.6478	32.8173	32.9163	32.2304	32.2544	32.2
P43275	P43275	Histone H1.1	Hist1h1a	31.0669	31.1512	31.1375	30.4977	30.4468	30.5112	12	8	8	39.9	31.5	31.5	21.785	0	105.34	49724000000	192	890	-2.84426	0.0324522	0	-0.6398	0.6398	31.0669	31.1512	31.1375	30.4977	30.4468	30.5112
P43276	P43276	Histone H1.5	Hist1h1b	32.2479	32.3762	32.4539	31.6085	31.5253	31.5774	13	11	11	36.8	29.6	29.6	22.576	0	56.868	115860000000	480	891	-3.09652	0.0291825	0	-0.7988	0.7988	32.2479	32.3762	32.4539	31.6085	31.5253	31.5774
P43406	P43406	Integrin alpha-V;Integrin alpha-V heavy chain;Integrin alpha-V light chain	Itgav	26.732	26.6783	26.5691	23.6663	23.705	23.8421	15	15	15	18.8	18.8	18.8	115.36	0	75.216	1542500000	48	893	-11.1653	0.00385722	0	-2.9733	2.9733	26.732	26.6783	26.5691	23.6663	23.705	23.8421
P45376	P45376	Aldose reductase	Akr1b1	29.4067	29.4255	29.3439	29.0328	28.9858	29.0515	17	17	17	57.6	57.6	57.6	35.732	0	138.78	16319000000	301	895	-1.6646	0.0605913	0.0105221	-0.3739	0.3739	29.4067	29.4255	29.3439	29.0328	28.9858	29.0515
P45377	P45377	Aldose reductase-related protein 2	Akr1b8	28.5461	28.4308	28.3946	28.9707	28.9512	29.0536	14	10	10	57.9	50	50	36.12	0	82.908	11501000000	146	896	2.17853	0.044897	0.000500751	0.5399	-0.5399	28.5461	28.4308	28.3946	28.9707	28.9512	29.0536
P45481;B2RWS6	P45481;B2RWS6	CREB-binding protein;Histone acetyltransferase p300	Crebbp;Ep300	24.294	24.8489	24.3314	23.9144	24.2525	24.1926	8	8	8	4	4	4	265.49	0	12.318	528800000	15	897	-0.935662	0.111245	0.053286	-0.1388	0.1388	24.294	24.8489	24.3314	23.9144	24.2525	24.1926
P45591	P45591	Cofilin-2	Cfl2	24.238	24.3817	24.0869	23.5974	23.6109	23.8135	5	3	3	33.1	22.3	22.3	18.709	0	7.9924	400010000	15	898	-1.87119	0.0536571	0.00569177	-0.6271	0.6271	24.238	24.3817	24.0869	23.5974	23.6109	23.8135
P45700	P45700	Mannosyl-oligosaccharide 1,2-alpha-mannosidase IA	Man1a1	25.7018	25.5359	25.4101	26.6706	26.3506	26.4148	9	9	9	18.5	18.5	18.5	73.275	0	17.553	1894000000	51	899	2.9118	0.0315051	0	0.8789	-0.8789	25.7018	25.5359	25.4101	26.6706	26.3506	26.4148
P45878	P45878	Peptidyl-prolyl cis-trans isomerase FKBP2	Fkbp2	27.4299	27.0865	27.0352	26.7199	26.4177	26.3263	6	6	6	48.6	48.6	48.6	15.344	0	66.128	3287900000	63	900	-1.92372	0.0513162	0.00314748	-0.6688	0.6688	27.4299	27.0865	27.0352	26.7199	26.4177	26.3263
P45952	P45952	Medium-chain specific acyl-CoA dehydrogenase, mitochondrial	Acadm	28.9101	28.9563	28.859	30.3838	30.4167	30.4519	21	21	21	51.8	51.8	51.8	46.481	0	199.54	27140000000	323	901	6.72771	0.00924664	0	1.5066	-1.5066	28.9101	28.9563	28.859	30.3838	30.4167	30.4519
P46061	P46061	Ran GTPase-activating protein 1	Rangap1	29.2334	29.327	29.3002	28.7582	28.5768	28.7099	32	32	32	61.5	61.5	61.5	63.53	0	266.89	14701000000	248	902	-2.41165	0.0399385	0.000500751	-0.5903	0.5903	29.2334	29.327	29.3002	28.7582	28.5768	28.7099
P46414	P46414	Cyclin-dependent kinase inhibitor 1B	Cdkn1b	22.2712	22.1557	22.495	23.7259	23.59	23.5889	2	2	2	10.7	10.7	10.7	22.193	0	6.7831	232300000	13	903	4.43296	0.0171859	0	1.3188	-1.3188	22.2712	22.1557	22.495	23.7259	23.59	23.5889
P46460	P46460	Vesicle-fusing ATPase	Nsf	28.867	28.9013	28.8948	28.6341	28.7179	28.6871	32	32	32	46.6	46.6	46.6	82.613	0	113.04	12123000000	321	905	-0.960131	0.106644	0.0475763	-0.2077	0.2077	28.867	28.9013	28.8948	28.6341	28.7179	28.6871
P46467;Q8BPY9	P46467	Vacuolar protein sorting-associated protein 4B	Vps4b	27.9104	27.9593	27.9739	28.132	28.196	28.1853	17	17	13	42.3	42.3	36	49.419	0	99.286	7240600000	166	906	1.026	0.0947216	0.0347585	0.226	-0.226	27.9104	27.9593	27.9739	28.132	28.196	28.1853
P46471	P46471	26S protease regulatory subunit 7	Psmc2	29.781	29.7958	29.8565	29.6321	29.6411	29.6865	33	33	33	71.6	71.6	71.6	48.647	0	323.31	24028000000	521	907	-0.722229	0.176051	0.131098	-0.1547	0.1547	29.781	29.7958	29.8565	29.6321	29.6411	29.6865
P46638;P62492	P46638;P62492	Ras-related protein Rab-11B;Ras-related protein Rab-11A	Rab11b;Rab11a	30.3956	30.5168	30.2957	30.3181	30.3044	30.3332	14	14	13	64.7	64.7	61	24.489	0	323.31	36034000000	271	908	-0.33063	0.66465	0.704485	-0.0775	0.0775	30.3956	30.5168	30.2957	30.3181	30.3044	30.3332
P46656	P46656	Adrenodoxin, mitochondrial	Fdx1	24.577	24.8698	25.0158	24.7731	24.9767	24.8737	2	2	2	11.2	11.2	11.2	20.123	0.0059761	1.9615	741390000	8	909	0.161658	0.850196	0.875482	0.0039	-0.0039	24.577	24.8698	25.0158	24.7731	24.9767	24.8737
P46664	P46664	Adenylosuccinate synthetase isozyme 2	Adss	28.3058	28.4426	28.3936	28.2042	28.5104	28.5201	17	17	17	46.3	46.3	46.3	50.02	0	181.69	9299200000	282	910	0.102599	0.905103	0.919858	0.1168	-0.1168	28.3058	28.4426	28.3936	28.2042	28.5104	28.5201
P46718	P46718	Programmed cell death protein 2	Pdcd2	22.6412	NaN	22.8722	NaN	NaN	NaN	3	3	3	15.5	15.5	15.5	38.341	0	5.7572	123600000	1	911	-1.90477	0.0522015	0.0044603	-14.7212	14.7212	22.6412	7.92	22.8722	7.92	7.92	7.92
P46735	P46735	Unconventional myosin-Ib	Myo1b	28.1587	28.2829	28.1714	26.3122	26.1272	25.9389	38	32	32	38.4	33.5	33.5	128.56	0	108.92	5127500000	138	912	-6.81926	0.00917899	0	-2.0442	2.0442	28.1587	28.2829	28.1714	26.3122	26.1272	25.9389
P46737	P46737	Lys-63-specific deubiquitinase BRCC36	Brcc3	24.6003	24.8176	24.8559	25.224	25.127	24.9593	6	6	6	27.1	27.1	27.1	33.34	0	27.898	893540000	31	913	1.148	0.0819553	0.020786	0.3094	-0.3094	24.6003	24.8176	24.8559	25.224	25.127	24.9593
P46935	P46935	E3 ubiquitin-protein ligase NEDD4	Nedd4	28.917	28.9888	29.0734	27.581	27.7068	27.6574	23	23	21	30.2	30.2	27.7	102.71	0	190.25	9718600000	205	914	-5.41865	0.0127419	0	-1.3314	1.3314	28.917	28.9888	29.0734	27.581	27.7068	27.6574
P46938	P46938	Transcriptional coactivator YAP1	Yap1	23.5348	23.6957	23.8977	23.2786	23.1183	23.0218	2	2	2	3.9	3.9	3.9	52.383	0.0026854	2.5522	288340000	7	915	-1.78655	0.056781	0.00762389	-0.5774	0.5774	23.5348	23.6957	23.8977	23.2786	23.1183	23.0218
P46978	P46978	Dolichyl-diphosphooligosaccharide--protein glycosyltransferase subunit STT3A	Stt3a	29.2211	29.2728	29.1627	29.3034	29.2122	29.2235	17	17	16	20.3	20.3	19.3	80.597	0	54.528	17262000000	276	916	0.118107	0.891036	0.909539	0.0024	-0.0024	29.2211	29.2728	29.1627	29.3034	29.2122	29.2235
P47226	P47226	Testin	Tes	27.9114	27.9493	27.817	27.6668	27.8184	27.756	14	14	14	34	34	34	47.983	0	70.84	6256300000	156	917	-0.584309	0.316913	0.309462	-0.1554	0.1554	27.9114	27.9493	27.817	27.6668	27.8184	27.756
P47713	P47713	Cytosolic phospholipase A2;Phospholipase A2;Lysophospholipase	Pla2g4a	26.0422	26.4228	26.2671	23.4459	22.7174	22.7151	11	11	11	19.9	19.9	19.9	85.221	0	23.62	1113300000	45	918	-7.18517	0.00843484	0	-3.5497	3.5497	26.0422	26.4228	26.2671	23.4459	22.7174	22.7151
P47738	P47738	Aldehyde dehydrogenase, mitochondrial	Aldh2	31.5261	31.5139	31.5252	32.2885	32.4009	32.4321	27	25	24	53.4	51.8	51.8	56.537	0	323.31	114950000000	742	919	3.64483	0.0232518	0	0.8757	-0.8757	31.5261	31.5139	31.5252	32.2885	32.4009	32.4321
P47740	P47740	Fatty aldehyde dehydrogenase	Aldh3a2	28.5772	28.5374	28.4621	30.5655	30.404	30.4884	20	20	18	36.8	36.8	32.4	53.97	0	109.37	25812000000	359	921	7.91865	0.0071946	0	1.951	-1.951	28.5772	28.5374	28.4621	30.5655	30.404	30.4884
P47753	P47753	F-actin-capping protein subunit alpha-1	Capza1	28.7175	28.7009	28.7298	28.9493	28.8672	28.9043	14	11	11	70.3	58.4	58.4	32.939	0	141.08	12338000000	231	922	0.887049	0.12178	0.0672659	0.1868	-0.1868	28.7175	28.7009	28.7298	28.9493	28.8672	28.9043
P47754	P47754	F-actin-capping protein subunit alpha-2	Capza2	29.3017	29.2841	29.2149	29.7804	29.8517	29.8187	16	16	13	77.3	77.3	65.4	32.967	0	276.79	20487000000	269	923	2.46035	0.0389724	0.000500751	0.5346	-0.5346	29.3017	29.2841	29.2149	29.7804	29.8517	29.8187
P47757	P47757	F-actin-capping protein subunit beta	Capzb	29.3017	29.3432	29.1497	29.5266	29.4777	29.4907	15	15	15	59.6	59.6	59.6	31.345	0	183.97	22028000000	401	924	0.931605	0.112267	0.0543575	0.189	-0.189	29.3017	29.3432	29.1497	29.5266	29.4777	29.4907
P47758	P47758	Signal recognition particle receptor subunit beta	Srprb	27.9896	28.0892	27.907	27.444	27.4826	27.4603	11	11	11	50.6	50.6	50.6	29.579	0	78.53	5847900000	109	925	-2.18565	0.0447149	0.000500751	-0.5293	0.5293	27.9896	28.0892	27.907	27.444	27.4826	27.4603
P47791	P47791	Glutathione reductase, mitochondrial	Gsr	29.6227	29.7246	29.7875	29.8947	29.9661	29.9359	18	18	18	47.6	47.6	47.6	53.662	0	320.26	24837000000	322	926	0.910637	0.116597	0.0600469	0.2113	-0.2113	29.6227	29.7246	29.7875	29.8947	29.9661	29.9359
P47802	P47802	Metaxin-1	Mtx1	27.3136	27.5284	27.3171	27.2368	27.0096	27.2077	14	14	14	42	42	42	35.623	0	78.448	4214100000	138	927	-0.808409	0.141441	0.0888826	-0.1094	0.1094	27.3136	27.5284	27.3171	27.2368	27.0096	27.2077
P47809	P47809	Dual specificity mitogen-activated protein kinase kinase 4	Map2k4	25.6468	25.7973	25.8654	26.1193	25.8687	25.9167	9	9	9	30	30	30	44.113	0	39.099	1678500000	32	928	0.683338	0.206576	0.171951	0.1194	-0.1194	25.6468	25.7973	25.8654	26.1193	25.8687	25.9167
P47811	P47811	Mitogen-activated protein kinase 14	Mapk14	24.8863	24.9057	25.0613	25.0653	25.3361	25.0429	6	6	6	20.6	20.6	20.6	41.287	0	16.549	906360000	34	929	0.658216	0.232795	0.204158	0.1596	-0.1596	24.8863	24.9057	25.0613	25.0653	25.3361	25.0429
P47856;Q9Z2Z9	P47856	Glutamine--fructose-6-phosphate aminotransferase [isomerizing] 1	Gfpt1	29.9217	30.0618	29.9646	30.8935	30.9292	30.8812	34	34	34	54.4	54.4	54.4	78.538	0	323.31	42379000000	667	930	3.92778	0.0208165	0	0.9289	-0.9289	29.9217	30.0618	29.9646	30.8935	30.9292	30.8812
P47857	P47857	ATP-dependent 6-phosphofructokinase, muscle type	Pfkm	23.986	23.884	23.9536	24.467	24.6085	24.253	10	6	6	13.1	8.2	8.2	85.268	0	7.3046	529600000	18	931	1.68545	0.0599663	0.0101958	0.5134	-0.5134	23.986	23.884	23.9536	24.467	24.6085	24.253
P47911	P47911	60S ribosomal protein L6	Rpl6	32.315	32.4241	32.3505	31.8952	31.8949	31.8579	20	20	20	52	52	52	33.509	0	323.31	125580000000	541	932	-2.14111	0.0456633	0.000953743	-0.4556	0.4556	32.315	32.4241	32.3505	31.8952	31.8949	31.8579
P47915	P47915	60S ribosomal protein L29	Rpl29	29.8707	30.0291	30.0825	29.4116	29.2304	29.3745	5	5	5	23.8	23.8	23.8	17.587	0	12.487	22986000000	89	933	-2.38927	0.0403861	0.000500751	-0.6546	0.6546	29.8707	30.0291	30.0825	29.4116	29.2304	29.3745
P47930	P47930	Fos-related antigen 2	Fosl2	22.8422	22.7221	23.2292	21.702	21.8647	21.4987	2	2	2	7.4	7.4	7.4	35.298	0	4.2844	139620000	7	934	-3.30456	0.0266794	0	-1.1402	1.1402	22.8422	22.7221	23.2292	21.702	21.8647	21.4987
P47934	P47934	Carnitine O-acetyltransferase	Crat	22.709	22.8596	22.6402	26.212	26.1676	26.17	9	9	9	18.5	18.5	18.5	70.839	0	50.342	1135000000	34	935	13.4451	0.00315817	0	3.461	-3.461	22.709	22.8596	22.6402	26.212	26.1676	26.17
P47941	P47941	Crk-like protein	Crkl	25.8436	25.6296	25.8166	25.9246	25.9712	25.9115	10	10	10	45.2	45.2	45.2	33.83	0	54.306	1553500000	59	936	0.664273	0.226323	0.194556	0.108	-0.108	25.8436	25.6296	25.8166	25.9246	25.9712	25.9115
P47955	P47955	60S acidic ribosomal protein P1	Rplp1	29.9873	30.4062	30.363	30.3105	29.3288	29.8104	4	4	4	67.5	67.5	67.5	11.475	0	194.19	32751000000	144	937	-0.865878	0.126702	0.0717993	-0.5526	0.5526	29.9873	30.4062	30.363	30.3105	29.3288	29.8104
P47962	P47962	60S ribosomal protein L5	Rpl5	31.4046	31.4942	31.3978	30.8397	30.8822	30.9127	16	16	16	46.1	46.1	46.1	34.4	0	117.51	81001000000	836	938	-2.43421	0.039491	0.000500751	-0.5224	0.5224	31.4046	31.4942	31.3978	30.8397	30.8822	30.9127
P47963	P47963	60S ribosomal protein L13	Rpl13	31.6622	31.8022	31.6703	30.9839	31.1012	31.0447	14	14	14	51.7	51.7	51.7	24.305	0	104.17	77955000000	403	939	-2.7098	0.0348887	0.000500751	-0.6256	0.6256	31.6622	31.8022	31.6703	30.9839	31.1012	31.0447
P47964	P47964	60S ribosomal protein L36	Rpl36	28.9699	28.8975	28.9324	28.1454	28.4632	28.2511	3	3	3	24.8	24.8	24.8	12.215	0	10.451	13457000000	87	940	-2.26317	0.0432278	0.000500751	-0.6813	0.6813	28.9699	28.8975	28.9324	28.1454	28.4632	28.2511
P47968	P47968	Ribose-5-phosphate isomerase	Rpia	27.5347	27.5218	27.6241	27.7707	27.8258	27.7453	11	11	11	48.2	48.2	48.2	32.45	0	47.707	5894500000	145	941	0.958303	0.107247	0.0480884	0.236	-0.236	27.5347	27.5218	27.6241	27.7707	27.8258	27.7453
P48024;Q9CXU9	P48024;Q9CXU9	Eukaryotic translation initiation factor 1;Eukaryotic translation initiation factor 1b	Eif1;Eif1b	28.4964	28.3236	28.3289	27.8144	27.9473	27.9514	8	8	8	65.5	65.5	65.5	12.746	0	178.01	8109900000	106	942	-1.82382	0.0553495	0.00690548	-0.3816	0.3816	28.4964	28.3236	28.3289	27.8144	27.9473	27.9514
P48036	P48036	Annexin A5	Anxa5	29.5341	29.6453	29.5732	28.4251	28.4824	28.4247	20	20	20	55.2	55.2	55.2	35.752	0	269.5	15579000000	206	943	-5.0052	0.0145233	0	-1.1481	1.1481	29.5341	29.6453	29.5732	28.4251	28.4824	28.4247
P48193	P48193	Protein 4.1	Epb41	27.0394	26.8269	26.8636	26.5166	26.5741	26.4193	14	14	14	22.8	22.8	22.8	95.91	0	33.817	2949000000	64	944	-1.5081	0.0653868	0.0116805	-0.347	0.347	27.0394	26.8269	26.8636	26.5166	26.5741	26.4193
P48281	P48281	Vitamin D3 receptor	Vdr	22.7535	22.6114	22.9833	24.4046	24.2597	24.6334	6	6	6	15.4	15.4	15.4	47.833	0	18.665	421550000	20	945	4.80254	0.0151998	0	1.6511	-1.6511	22.7535	22.6114	22.9833	24.4046	24.2597	24.6334
P48377;P48379;P48381	P48377	MHC class II regulatory factor RFX1	Rfx1	24.6679	24.9391	24.6137	24.2384	24.1352	24.3447	7	7	7	10.3	10.3	10.3	103.71	0	22.854	640710000	12	946	-1.62899	0.0615892	0.0107827	-0.4295	0.4295	24.6679	24.9391	24.6137	24.2384	24.1352	24.3447
P48410	P48410	ATP-binding cassette sub-family D member 1	Abcd1	NaN	NaN	NaN	24.1099	24.0595	23.8579	6	6	6	12.9	12.9	12.9	81.858	0	21.4	230990000	9	947	45.2462	0.000789245	0	16.1395	-16.1395	7.92	7.92	7.92	24.1099	24.0595	23.8579
P48428	P48428	Tubulin-specific chaperone A	Tbca	26.5782	26.8464	26.8422	26.4072	26.3261	26.4019	6	6	6	34.3	34.3	34.3	12.758	0	9.3705	3019200000	57	948	-1.33524	0.0720435	0.01404	-0.4403	0.4403	26.5782	26.8464	26.8422	26.4072	26.3261	26.4019
P48678	P48678	Prelamin-A/C;Lamin-A/C	Lmna	31.3983	31.3962	31.2832	31.0038	30.975	30.9814	48	46	46	67.5	66.2	66.2	74.237	0	323.31	66612000000	851	950	-1.62656	0.061702	0.0107827	-0.4148	0.4148	31.3983	31.3962	31.2832	31.0038	30.975	30.9814
P48722	P48722	Heat shock 70 kDa protein 4L	Hspa4l	27.5215	27.6993	27.6786	26.5143	26.5662	26.5455	24	21	21	38.7	34	34	94.381	0	86.268	4292200000	145	951	-4.39748	0.0174791	0	-1.1331	1.1331	27.5215	27.6993	27.6786	26.5143	26.5662	26.5455
P48756	P48756	Gastric inhibitory polypeptide	Gip	23.8655	23.9664	24.4183	28.4244	28.3615	28.5125	7	7	7	33.3	33.3	33.3	16.389	0	75.831	4837200000	84	952	11.8994	0.00342877	0	4.458	-4.458	23.8655	23.9664	24.4183	28.4244	28.3615	28.5125
P48758	P48758	Carbonyl reductase [NADPH] 1	Cbr1	30.4844	30.5211	30.4744	32.7535	32.7664	32.6867	22	22	21	80.9	80.9	78	30.641	0	323.31	117150000000	696	953	10.2625	0.00430822	0	2.2691	-2.2691	30.4844	30.5211	30.4744	32.7535	32.7664	32.6867
P48760	P48760	Folylpolyglutamate synthase, mitochondrial	Fpgs	23.25	23.147	23.1797	22.7989	22.0726	22.0131	3	3	3	8.7	8.7	8.7	64.955	0	5.8713	169480000	7	954	-2.01917	0.0484301	0.00140581	-1.1071	1.1071	23.25	23.147	23.1797	22.7989	22.0726	22.0131
P48771	P48771	Cytochrome c oxidase subunit 7A2, mitochondrial	Cox7a2	28.5465	28.7186	28.5981	28.0355	28.23	27.9373	2	2	2	27.7	27.7	27.7	9.2908	0	12.918	10112000000	82	955	-1.9086	0.0519357	0.00403407	-0.5626	0.5626	28.5465	28.7186	28.5981	28.0355	28.23	27.9373
P48774	P48774	Glutathione S-transferase Mu 5	Gstm5	26.0243	26.05	26.0766	25.8794	25.9185	25.9693	7	6	6	31.2	27.2	27.2	26.635	0	16.959	1746900000	45	956	-0.581132	0.32117	0.316958	-0.1315	0.1315	26.0243	26.05	26.0766	25.8794	25.9185	25.9693
P48962;Q3V132	P48962	ADP/ATP translocase 1	Slc25a4	28.8164	28.72	28.5751	28.1717	28.1453	28.1533	20	9	9	67.1	29.5	29.5	32.904	0	33.766	9727700000	183	957	-2.09959	0.0464304	0.000953743	-0.5667	0.5667	28.8164	28.72	28.5751	28.1717	28.1453	28.1533
P49183	P49183	Deoxyribonuclease-1	Dnase1	NaN	25.7138	26.2896	22.6398	22.8918	22.6861	3	3	3	8.8	8.8	8.8	32.027	0.0042407	2.1923	398120000	6	959	0.32069	0.677399	0.719684	-3.0277	3.0277	7.92	25.7138	26.2896	22.6398	22.8918	22.6861
P49312	P49312	Heterogeneous nuclear ribonucleoprotein A1;Heterogeneous nuclear ribonucleoprotein A1, N-terminally processed	Hnrnpa1	31.9387	32.13	31.9021	31.0669	31.046	31.1115	22	20	20	60.9	58.8	58.8	34.196	0	269.06	90376000000	569	961	-3.47751	0.024695	0	-0.8718	0.8718	31.9387	32.13	31.9021	31.0669	31.046	31.1115
P49443	P49443	Protein phosphatase 1A	Ppm1a	26.0539	26.1744	26.266	27.0874	27.1289	27.1899	10	10	7	29.8	29.8	21.7	42.432	0	49.277	3333800000	113	962	3.75849	0.0222371	0	0.9545	-0.9545	26.0539	26.1744	26.266	27.0874	27.1289	27.1899
P49586;Q811Q9	P49586	Choline-phosphate cytidylyltransferase A	Pcyt1a	27.4816	27.3531	27.4481	28.5745	28.6473	28.6158	12	12	12	42.5	42.5	42.5	41.666	0	44.929	8017100000	125	964	5.06643	0.0141851	0	1.1677	-1.1677	27.4816	27.3531	27.4481	28.5745	28.6473	28.6158
P49615	P49615	Cyclin-dependent-like kinase 5	Cdk5	24.251	24.1843	24.1724	24.7366	24.5022	24.4739	7	6	6	25.7	22.9	22.9	33.288	0	9.2575	584560000	26	965	1.33083	0.0722244	0.01404	0.3179	-0.3179	24.251	24.1843	24.1724	24.7366	24.5022	24.4739
P49698	P49698	Hepatocyte nuclear factor 4-alpha	Hnf4a	24.8161	25.067	24.9159	24.4812	24.5123	24.4644	6	5	5	15.2	12.4	12.4	52.683	0	12.1	764720000	31	966	-1.69158	0.0597003	0.0101958	-0.4347	0.4347	24.8161	25.067	24.9159	24.4812	24.5123	24.4644
P49717;Q9CWV1	P49717	DNA replication licensing factor MCM4	Mcm4	29.6679	29.7286	29.7467	28.1592	28.1155	28.0903	33	33	33	44.4	44.4	44.4	96.735	0	203.24	15975000000	330	967	-7.20067	0.00838974	0	-1.6131	1.6131	29.6679	29.7286	29.7467	28.1592	28.1155	28.0903
P49718	P49718	DNA replication licensing factor MCM5	Mcm5	29.9348	30.0198	29.9805	28.5871	28.4871	28.5295	28	28	28	46.2	46.2	46.2	82.342	0	109.46	20774000000	323	968	-6.33283	0.00996824	0	-1.451	1.451	29.9348	30.0198	29.9805	28.5871	28.4871	28.5295
P49722	P49722	Proteasome subunit alpha type-2	Psma2	29.3488	29.3871	29.3214	29.425	29.5162	29.4226	14	14	14	64.5	64.5	64.5	25.926	0	200.17	18670000000	193	969	0.451619	0.503685	0.533635	0.0762	-0.0762	29.3488	29.3871	29.3214	29.425	29.5162	29.4226
P49769;Q61144	P49769	Presenilin-1;Presenilin-1 NTF subunit;Presenilin-1 CTF subunit;Presenilin-1 CTF12	Psen1	24.4529	24.1737	24.1806	24.4526	24.5746	24.2802	4	4	4	13.5	13.5	13.5	52.639	0	27.118	569380000	14	970	0.528503	0.393069	0.408273	0.272	-0.272	24.4529	24.1737	24.1806	24.4526	24.5746	24.2802
P49935	P49935	Pro-cathepsin H;Cathepsin H mini chain;Cathepsin H;Cathepsin H heavy chain;Cathepsin H light chain	Ctsh	27.2309	26.8617	26.8098	26.0789	25.3251	25.4492	4	4	4	17.4	17.4	17.4	37.17	0	34.042	3070000000	75	971	-2.9446	0.0310992	0	-1.4125	1.4125	27.2309	26.8617	26.8098	26.0789	25.3251	25.4492
P49962	P49962	Signal recognition particle 9 kDa protein	Srp9	24.9573	25.0136	24.9267	24.5595	24.6041	24.2972	3	3	3	32.6	32.6	32.6	10.194	0	14.568	812300000	15	972	-1.65686	0.0607689	0.0105221	-0.3978	0.3978	24.9573	25.0136	24.9267	24.5595	24.6041	24.2972
P50096	P50096	Inosine-5-monophosphate dehydrogenase 1	Impdh1	25.1206	25.1573	25.187	NaN	22.3273	22.885	7	5	5	16.5	13.2	13.2	55.278	0	15.038	486800000	15	973	-1.58772	0.0628247	0.0114083	-2.83	2.83	25.1206	25.1573	25.187	7.92	22.3273	22.885
P50136	P50136	2-oxoisovalerate dehydrogenase subunit alpha, mitochondrial	Bckdha	23.0006	NaN	22.7344	NaN	NaN	22.7732	2	2	2	5.4	5.4	5.4	50.37	0	6.2247	96899000	5	974	-0.691432	0.197908	0.159784	-14.8144	14.8144	23.0006	7.92	22.7344	7.92	7.92	22.7732
P50171	P50171	Estradiol 17-beta-dehydrogenase 8	Hsd17b8	26.7761	26.7787	26.6755	27.2712	27.2611	27.3335	8	8	8	47.1	47.1	47.1	26.588	0	50.454	3561200000	108	975	2.3618	0.0411077	0.000500751	0.4951	-0.4951	26.7761	26.7787	26.6755	27.2712	27.2611	27.3335
P50247	P50247	Adenosylhomocysteinase	Ahcy	31.1973	31.4297	31.322	31.7069	31.6284	31.7515	30	30	30	69.2	69.2	69.2	47.688	0	323.31	85754000000	802	976	1.42484	0.0680657	0.0124588	0.3849	-0.3849	31.1973	31.4297	31.322	31.7069	31.6284	31.7515
P50295	P50295	Arylamine N-acetyltransferase 2	Nat2	25.4856	25.6328	25.352	26.4383	26.2846	26.3417	7	7	7	29.7	29.7	29.7	33.701	0	61.343	1627700000	62	977	3.05916	0.0297688	0	0.8561	-0.8561	25.4856	25.6328	25.352	26.4383	26.2846	26.3417
P50396	P50396	Rab GDP dissociation inhibitor alpha	Gdi1	25.4366	25.3472	25.3781	25.8675	25.9276	26.0231	16	9	9	44.5	29.3	29.3	50.521	0	89.462	1406100000	71	978	2.27819	0.0428444	0.000500751	0.5495	-0.5495	25.4366	25.3472	25.3781	25.8675	25.9276	26.0231
P50431	P50431	Serine hydroxymethyltransferase, cytosolic	Shmt1	29.5108	29.6336	29.5924	29.0885	29.1315	29.2198	20	20	20	51.7	51.7	51.7	52.6	0	163.3	20295000000	374	980	-1.78007	0.0570011	0.00762389	-0.4609	0.4609	29.5108	29.6336	29.5924	29.0885	29.1315	29.2198
P50516	P50516	V-type proton ATPase catalytic subunit A	Atp6v1a	29.2069	29.2774	29.3412	29.5072	29.4993	29.5499	27	27	27	49.6	49.6	49.6	68.325	0	211.68	19704000000	487	981	1.05083	0.0915646	0.0311721	0.2298	-0.2298	29.2069	29.2774	29.3412	29.5072	29.4993	29.5499
P50518;Q9D593	P50518	V-type proton ATPase subunit E 1	Atp6v1e1	27.3246	27.4163	27.2585	27.7141	27.5757	27.6066	12	12	12	46.5	46.5	46.5	26.157	0	51.128	5698800000	167	982	1.18619	0.079151	0.0185676	0.282	-0.282	27.3246	27.4163	27.2585	27.7141	27.5757	27.6066
P50543	P50543	Protein S100-A11	S100a11	30.6244	30.7417	30.9572	29.805	29.582	29.6319	6	6	6	51	51	51	11.083	0	63.927	36752000000	171	983	-3.56937	0.0239509	0	-1.1098	1.1098	30.6244	30.7417	30.9572	29.805	29.582	29.6319
P50544	P50544	Very long-chain specific acyl-CoA dehydrogenase, mitochondrial	Acadvl	29.9246	30.0839	29.8577	30.9312	30.9665	30.9753	37	37	37	66	66	66	70.875	0	323.31	42114000000	612	984	3.8783	0.0213126	0	1.0419	-1.0419	29.9246	30.0839	29.8577	30.9312	30.9665	30.9753
P50580	P50580	Proliferation-associated protein 2G4	Pa2g4	31.2956	31.4664	31.364	30.6199	30.5866	30.6424	27	27	27	68.3	68.3	68.3	43.698	0	323.31	65775000000	711	985	-3.13378	0.0287089	0	-0.7441	0.7441	31.2956	31.4664	31.364	30.6199	30.5866	30.6424
P50637	P50637	Translocator protein	Tspo	26.7959	26.5188	26.1466	25.6048	26.1818	25.8856	2	2	2	12.4	12.4	12.4	18.841	0	4.7517	2196800000	32	986	-1.35149	0.0711086	0.01404	-0.6332	0.6332	26.7959	26.5188	26.1466	25.6048	26.1818	25.8856
P50714;P50706;P50705;P28310;P28309;P50711;P50712;Q5G866;P50708	P50714;P50706;P50705;P28310;P28309;P50711	Alpha-defensin 16;Alpha-defensin 8;Alpha-defensin 7;Alpha-defensin 3;Alpha-defensin 2;Alpha-defensin 13	Defa16;Defa8;Defa7;Defa3;Defa2;Defa13	28.5693	28.6415	29.1186	26.8954	27.1574	26.9904	4	4	2	24.7	24.7	11.8	10.43	0	15.514	8484000000	76	987	-4.65441	0.0157185	0	-1.6511	1.6511	28.5693	28.6415	29.1186	26.8954	27.1574	26.9904
P51125	P51125	Calpastatin	Cast	27.4789	27.2926	27.446	28.0089	28.0557	27.9473	15	15	15	34.8	34.8	34.8	84.921	0	127.56	5731300000	144	988	2.34168	0.0415361	0.000500751	0.5629	-0.5629	27.4789	27.2926	27.446	28.0089	28.0557	27.9473
P51150	P51150	Ras-related protein Rab-7a	Rab7a	29.7991	29.825	29.7234	29.5218	29.6856	29.6115	18	18	18	80.2	80.2	80.2	23.489	0	207.92	23067000000	322	989	-0.715335	0.180181	0.136796	-0.1876	0.1876	29.7991	29.825	29.7234	29.5218	29.6856	29.6115
P51174	P51174	Long-chain specific acyl-CoA dehydrogenase, mitochondrial	Acadl	30.0798	30.1407	29.981	31.1378	31.3079	31.201	21	21	21	45.1	45.1	45.1	47.907	0	317.69	51766000000	557	991	4.45047	0.0171183	0	1.1212	-1.1212	30.0798	30.1407	29.981	31.1378	31.3079	31.201
P51175	P51175	Protoporphyrinogen oxidase	Ppox	25.0879	24.0094	24.8889	25.1873	25.133	25.2546	7	7	7	20.3	20.3	20.3	50.87	0	21.601	972220000	13	992	1.01214	0.0969692	0.0370144	0.2984	-0.2984	25.0879	24.0094	24.8889	25.1873	25.133	25.2546
P51410	P51410	60S ribosomal protein L9	Rpl9	30.4319	30.4221	30.3394	29.9658	30.0109	30.038	12	12	12	68.8	68.8	68.8	21.881	0	298.78	34193000000	249	993	-1.73764	0.0584429	0.0095515	-0.4112	0.4112	30.4319	30.4221	30.3394	29.9658	30.0109	30.038
P51432	P51432	1-phosphatidylinositol 4,5-bisphosphate phosphodiesterase beta-3	Plcb3	29.9584	30.0474	30.008	30.8931	30.8304	30.9338	52	52	52	47.6	47.6	47.6	139.49	0	323.31	40723000000	751	994	3.838	0.0216057	0	0.8851	-0.8851	29.9584	30.0474	30.008	30.8931	30.8304	30.9338
P51569	P51569	Alpha-galactosidase A	Gla	25.5311	25.2246	25.1605	24.6886	24.5593	24.7017	4	4	4	10.5	10.5	10.5	47.642	0	5.519	889270000	10	995	-2.09399	0.0466559	0.000953743	-0.536	0.536	25.5311	25.2246	25.1605	24.6886	24.5593	24.7017
P51655	P51655	Glypican-4;Secreted glypican-4	Gpc4	25.3881	25.3386	25.7826	25.4692	25.1696	25.1405	7	7	6	16.9	16.9	13.8	62.586	0	28.106	1116200000	38	996	-0.66591	0.224718	0.193591	-0.2185	0.2185	25.3881	25.3386	25.7826	25.4692	25.1696	25.1405
P51658	P51658	Estradiol 17-beta-dehydrogenase 2	Hsd17b2	23.8305	24.1246	23.9584	26.2143	26.1779	26.1321	7	7	7	19.7	19.7	19.7	41.835	0	33.84	1208400000	51	997	7.91529	0.00726225	0	2.2195	-2.2195	23.8305	24.1246	23.9584	26.2143	26.1779	26.1321
P51660	P51660	Peroxisomal multifunctional enzyme type 2;(3R)-hydroxyacyl-CoA dehydrogenase;Enoyl-CoA hydratase 2	Hsd17b4	30.0137	30.1049	29.9588	31.214	31.2048	31.216	28	28	28	47.8	47.8	47.8	79.481	0	323.31	48377000000	625	998	5.09481	0.0140498	0	1.2003	-1.2003	30.0137	30.1049	29.9588	31.214	31.2048	31.216
P51791;Q9WVD4;Q61418	P51791	H(+)/Cl(-) exchange transporter 3	Clcn3	24.1271	24.2464	23.9917	23.6296	23.9902	24.2628	6	6	6	7.1	7.1	7.1	90.868	0	4.2026	457340000	9	1000	-0.415048	0.55553	0.592749	-0.1369	0.1369	24.1271	24.2464	23.9917	23.6296	23.9902	24.2628
P51807	P51807	Dynein light chain Tctex-type 1	Dynlt1	27.2378	27.0695	27.2433	27.3905	27.3042	27.4811	4	4	4	60.2	60.2	60.2	12.483	0	132.09	4233900000	53	1001	0.781807	0.149755	0.100028	0.1527	-0.1527	27.2378	27.0695	27.2433	27.3905	27.3042	27.4811
P51855;REV__P70451	P51855	Glutathione synthetase	Gss	29.0041	28.9472	29.0049	29.5229	29.44	29.542	21	21	21	48.3	48.3	48.3	52.246	0	153.2	17879000000	341	1002	2.27743	0.042867	0.000500751	0.5188	-0.5188	29.0041	28.9472	29.0049	29.5229	29.44	29.542
P51859	P51859	Hepatoma-derived growth factor	Hdgf	29.5322	29.5939	29.6123	29.0706	29.0821	29.1047	17	17	16	77.6	77.6	74.3	26.268	0	291.16	18211000000	323	1003	-2.28325	0.0426866	0.000500751	-0.5118	0.5118	29.5322	29.5939	29.6123	29.0706	29.0821	29.1047
P51863	P51863	V-type proton ATPase subunit d 1	Atp6v0d1	26.7494	26.7253	26.6525	27.0835	27.0284	27.3756	8	8	8	24.8	24.8	24.8	40.301	0	35.347	3279800000	69	1004	1.50343	0.065678	0.0116805	0.3582	-0.3582	26.7494	26.7253	26.6525	27.0835	27.0284	27.3756
P51881	P51881	ADP/ATP translocase 2;ADP/ATP translocase 2, N-terminally processed	Slc25a5	33.8772	33.9873	33.7732	33.8804	34.008	34.0402	21	21	10	63.1	63.1	25.5	32.931	0	323.31	438820000000	871	1005	0.360805	0.627989	0.669578	0.1308	-0.1308	33.8772	33.9873	33.7732	33.8804	34.008	34.0402
P51912	P51912	Neutral amino acid transporter B(0)	Slc1a5	27.0587	26.8289	27.2146	25.2652	25.2439	25.5608	8	8	8	15.9	15.9	15.9	58.482	0	78.477	2274300000	71	1006	-4.90933	0.0148841	0	-1.7935	1.7935	27.0587	26.8289	27.2146	25.2652	25.2439	25.5608
P52019	P52019	Squalene monooxygenase	Sqle	26.3736	26.5679	26.3152	26.1478	25.7805	25.6745	6	6	6	15.7	15.7	15.7	63.769	0	56.218	2096600000	83	1008	-1.56407	0.0637028	0.011446	-0.5931	0.5931	26.3736	26.5679	26.3152	26.1478	25.7805	25.6745
P52196	P52196	Thiosulfate sulfurtransferase	Tst	26.9425	27.0628	27.1177	26.3772	26.0534	26.216	12	12	12	47.5	47.5	47.5	33.466	0	53.278	2900500000	65	1009	-2.78088	0.0337375	0	-0.8468	0.8468	26.9425	27.0628	27.1177	26.3772	26.0534	26.216
P52293	P52293	Importin subunit alpha-1	Kpna2	28.7736	28.9131	28.8424	26.7362	26.478	26.7331	15	15	15	38.9	38.9	38.9	57.927	0	222.01	7717700000	174	1010	-7.70994	0.00762305	0	-2.1093	2.1093	28.7736	28.9131	28.8424	26.7362	26.478	26.7331
P52431	P52431	DNA polymerase delta catalytic subunit	Pold1	27.1327	27.0942	27.1306	26.1336	26.0819	26.0389	21	21	21	22.7	22.7	22.7	123.79	0	89.657	2893000000	96	1011	-4.69966	0.0155606	0	-1.0487	1.0487	27.1327	27.0942	27.1306	26.1336	26.0819	26.0389
P52432	P52432	DNA-directed RNA polymerases I and III subunit RPAC1	Polr1c	25.7165	25.8439	25.7669	24.4804	24.7433	24.9478	6	6	6	23.1	23.1	23.1	39.106	0	67.374	1136100000	54	1012	-3.18519	0.0281452	0	-1.0236	1.0236	25.7165	25.8439	25.7669	24.4804	24.7433	24.9478
P52479	P52479	Ubiquitin carboxyl-terminal hydrolase 10	Usp10	27.2303	27.3829	27.2543	27.097	27.1683	27.1475	14	14	14	24.5	24.5	24.5	87.021	0	86.549	4004700000	146	1013	-0.626592	0.265469	0.245443	-0.1068	0.1068	27.2303	27.3829	27.2543	27.097	27.1683	27.1475
P52480	P52480	Pyruvate kinase PKM	Pkm	34.3207	34.2912	34.3238	34.3037	34.3536	34.3655	43	43	42	81.2	81.2	79.1	57.844	0	323.31	597540000000	1675	1014	0.137212	0.873903	0.895838	0.0329	-0.0329	34.3207	34.2912	34.3238	34.3037	34.3536	34.3655
P52482;Q91W82;P52483	P52482;Q91W82;P52483	Ubiquitin-conjugating enzyme E2 E1;Ubiquitin-conjugating enzyme E2 E2;Ubiquitin-conjugating enzyme E2 E3	Ube2e1;Ube2e2;Ube2e3	23.1567	22.922	23.3488	22.6446	22.5106	22.5406	2	2	2	13.5	13.5	13.5	21.333	0	6.2881	196990000	9	1015	-1.80432	0.0558437	0.00728051	-0.6161	0.6161	23.1567	22.922	23.3488	22.6446	22.5106	22.5406
P52503	P52503	NADH dehydrogenase [ubiquinone] iron-sulfur protein 6, mitochondrial	Ndufs6	26.8971	26.9335	27.3229	27.5039	27.2148	27.5741	6	6	6	56	56	56	13.02	0	31.114	4088300000	59	1016	1.04018	0.0929875	0.0325178	0.5704	-0.5704	26.8971	26.9335	27.3229	27.5039	27.2148	27.5741
P52624	P52624	Uridine phosphorylase 1	Upp1	23.98	NaN	24.132	24.4745	24.4449	24.3296	2	2	2	11.3	11.3	11.3	34.086	0	12.135	365500000	14	1017	1.04032	0.0929188	0.0322681	0.4649	-0.4649	23.98	7.92	24.132	24.4745	24.4449	24.3296
P52633	P52633	Signal transducer and transcription activator 6	Stat6	23.8439	23.9556	23.7043	23.7994	24.5538	24.4945	5	5	5	8.2	8.2	8.2	93.496	0	12.902	476560000	7	1018	1.01152	0.0970382	0.0370144	0.6506	-0.6506	23.8439	23.9556	23.7043	23.7994	24.5538	24.4945
P52760	P52760	Ribonuclease UK114	Hrsp12	24.4964	24.3749	24.732	25.149	25.1952	24.8241	4	4	4	44.4	44.4	44.4	14.255	0	9.6776	771680000	23	1019	1.50373	0.0656329	0.0116805	0.6526	-0.6526	24.4964	24.3749	24.732	25.149	25.1952	24.8241
P52795	P52795	Ephrin-B1	Efnb1	23.3847	23.3248	23.5155	23.8602	23.5517	23.7934	2	2	2	8.4	8.4	8.4	37.859	0	21.287	289100000	13	1020	1.0917	0.0866792	0.0267006	0.4087	-0.4087	23.3847	23.3248	23.5155	23.8602	23.5517	23.7934
P52825	P52825	Carnitine O-palmitoyltransferase 2, mitochondrial	Cpt2	29.1308	29.306	29.1851	30.4009	30.4106	30.4313	30	30	30	55.2	55.2	55.2	73.98	0	323.31	26979000000	439	1021	4.97616	0.0146135	0	1.2255	-1.2255	29.1308	29.306	29.1851	30.4009	30.4106	30.4313
P52927	P52927	High mobility group protein HMGI-C	Hmga2	26.0537	26.2808	26.0907	24.4886	24.1286	24.5277	4	4	4	50	50	50	11.819	0	73.331	1191600000	44	1024	-5.25091	0.0133507	0	-1.6021	1.6021	26.0537	26.2808	26.0907	24.4886	24.1286	24.5277
P52946	P52946	Pancreas/duodenum homeobox protein 1	Pdx1	23.6272	23.4074	23.5216	23.4555	23.3781	23.4241	2	2	2	15.1	15.1	15.1	30.999	0	3.5767	299180000	1	1025	-0.386664	0.595283	0.636386	-0.0975	0.0975	23.6272	23.4074	23.5216	23.4555	23.3781	23.4241
P53026	P53026	60S ribosomal protein L10a	Rpl10a	30.7144	30.8183	30.7941	30.2807	30.3403	30.3427	10	10	10	36.4	36.4	36.4	24.916	0	37.618	46920000000	381	1026	-1.99837	0.0489899	0.00184758	-0.4538	0.4538	30.7144	30.8183	30.7941	30.2807	30.3403	30.3427
P53395	P53395	Lipoamide acyltransferase component of branched-chain alpha-keto acid dehydrogenase complex, mitochondrial	Dbt	27.9903	28.0346	27.9636	28.05	27.9719	28.1336	16	16	16	34.4	34.4	34.4	53.246	0	59.531	7505000000	137	1027	0.230912	0.779298	0.815948	0.0597	-0.0597	27.9903	28.0346	27.9636	28.05	27.9719	28.1336
P53569	P53569	CCAAT/enhancer-binding protein zeta	Cebpz	26.5662	26.2324	26.5385	24.3375	24.4574	24.2598	16	16	16	19.2	19.2	19.2	120.26	0	56.701	1548400000	58	1029	-6.72459	0.00926919	0	-2.201	2.201	26.5662	26.2324	26.5385	24.3375	24.4574	24.2598
P53612	P53612	Geranylgeranyl transferase type-2 subunit beta	Rabggtb	23.1966	23.3944	23.3119	23.0197	22.7808	22.9222	3	3	3	9.4	9.4	9.4	37.803	0	4.8732	234930000	3	1030	-1.405	0.0688455	0.0126996	-0.3897	0.3897	23.1966	23.3944	23.3119	23.0197	22.7808	22.9222
P53657	P53657	Pyruvate kinase PKLR	Pklr	29.7915	29.9279	29.9205	32.438	32.5039	32.4521	33	32	32	54.7	52.8	52.8	62.308	0	323.31	90569000000	620	1031	10.8325	0.00403762	0	2.5316	-2.5316	29.7915	29.9279	29.9205	32.438	32.5039	32.4521
P53702	P53702	Cytochrome c-type heme lyase	Hccs	26.4855	26.6087	26.5407	25.7513	26.0488	25.868	9	9	9	37.9	37.9	37.9	30.977	0	33.749	2039600000	62	1033	-2.31179	0.0422143	0.000500751	-0.6727	0.6727	26.4855	26.6087	26.5407	25.7513	26.0488	25.868
P53762	P53762	Aryl hydrocarbon receptor nuclear translocator	Arnt	23.1689	23.1749	22.6523	22.7068	22.6107	22.6898	2	2	2	3.7	3.7	3.7	86.962	0.0082531	1.7866	110040000	1	1034	-0.901233	0.118575	0.0627554	-0.4791	0.4791	23.1689	23.1749	22.6523	22.7068	22.6107	22.6898
P53798	P53798	Squalene synthase	Fdft1	23.6638	23.754	23.4298	23.1439	23.2373	23.2215	5	5	5	14.2	14.2	14.2	48.154	0	15.093	301890000	28	1035	-1.42685	0.0680218	0.0124588	-0.4423	0.4423	23.6638	23.754	23.4298	23.1439	23.2373	23.2215
P53810	P53810	Phosphatidylinositol transfer protein alpha isoform	Pitpna	26.9804	27.1933	27.0937	27.9971	28.0338	27.9346	15	13	13	60.5	54.2	54.2	31.893	0	82.027	5705500000	128	1036	3.48622	0.0245597	0	0.9034	-0.9034	26.9804	27.1933	27.0937	27.9971	28.0338	27.9346
P53811	P53811	Phosphatidylinositol transfer protein beta isoform	Pitpnb	27.5984	27.7266	27.7167	27.5966	27.5794	27.5145	16	16	14	64.2	64.2	60.9	31.487	0	55.385	5396300000	167	1037	-0.491514	0.445774	0.469512	-0.1373	0.1373	27.5984	27.7266	27.7167	27.5966	27.5794	27.5145
P53986	P53986	Monocarboxylate transporter 1	Slc16a1	27.7836	27.862	27.7116	27.5666	27.4432	27.5782	6	6	6	15.6	15.6	15.6	53.267	0	107.9	5520800000	104	1038	-1.02048	0.0952938	0.0347585	-0.217	0.217	27.7836	27.862	27.7116	27.5666	27.4432	27.5782
P53994;P59279	P53994	Ras-related protein Rab-2A	Rab2a	29.5988	29.6435	29.4258	29.5189	29.6307	29.5922	15	15	15	67.5	67.5	67.5	23.547	0	161.59	21239000000	296	1039	0.0930414	0.913521	0.926748	-0.0066	0.0066	29.5988	29.6435	29.4258	29.5189	29.6307	29.5922
P53995	P53995	Anaphase-promoting complex subunit 1	Anapc1	25.0524	25.0706	25.1394	24.5283	24.7198	24.2187	11	11	11	6.7	6.7	6.7	215.99	0	33.993	803960000	18	1040	-1.76886	0.057396	0.00799663	-0.5423	0.5423	25.0524	25.0706	25.1394	24.5283	24.7198	24.2187
P53996	P53996	Cellular nucleic acid-binding protein	Cnbp	29.3975	29.2726	29.5208	28.0614	28.0468	28.1106	8	8	8	52.2	52.2	52.2	19.592	0	175.15	12568000000	170	1041	-5.01142	0.0144557	0	-1.3361	1.3361	29.3975	29.2726	29.5208	28.0614	28.0468	28.1106
P54071	P54071	Isocitrate dehydrogenase [NADP], mitochondrial	Idh2	31.3007	31.3897	31.2787	30.8782	30.997	30.9006	27	25	25	53.3	51.8	51.8	50.906	0	323.31	65285000000	672	1042	-1.65877	0.0607463	0.0105221	-0.4001	0.4001	31.3007	31.3897	31.2787	30.8782	30.997	30.9006
P54103	P54103	DnaJ homolog subfamily C member 2;DnaJ homolog subfamily C member 2, N-terminally processed	Dnajc2	26.8377	27.0109	26.8119	25.8603	25.6415	25.7892	14	14	14	24.8	24.8	24.8	71.721	0	39.581	2362800000	75	1043	-4.01482	0.02014	0	-1.0485	1.0485	26.8377	27.0109	26.8119	25.8603	25.6415	25.7892
P54116	P54116	Erythrocyte band 7 integral membrane protein	Stom	24.7192	24.0562	24.4876	25.7336	25.4302	25.7008	7	7	7	29.2	29.2	29.2	31.375	0	13.77	1006300000	26	1044	2.95151	0.0309639	0	1.2132	-1.2132	24.7192	24.0562	24.4876	25.7336	25.4302	25.7008
P54227;P63042;REV__Q9WTN3	P54227	Stathmin	Stmn1	28.966	29.0605	29.4004	27.3598	27.308	27.2865	11	11	7	49.7	49.7	38.3	17.274	0	63.683	10069000000	157	1045	-5.63575	0.012133	0	-1.7525	1.7525	28.966	29.0605	29.4004	27.3598	27.308	27.2865
P54276	P54276	DNA mismatch repair protein Msh6	Msh6	28.0412	28.1159	27.9838	26.7879	26.8507	26.7571	32	32	32	32.3	32.3	32.3	151.08	0	133.19	5027600000	200	1046	-5.26467	0.0132605	0	-1.2533	1.2533	28.0412	28.1159	27.9838	26.7879	26.8507	26.7571
P54310	P54310	Hormone-sensitive lipase	Lipe	21.2411	21.9838	20.6912	23.5763	24.6362	24.6599	5	5	5	7.5	7.5	7.5	83.347	0	16.617	322840000	21	1047	4.21891	0.0186968	0	3.3951	-3.3951	21.2411	21.9838	20.6912	23.5763	24.6362	24.6599
P54726	P54726	UV excision repair protein RAD23 homolog A	Rad23a	25.0274	24.6375	24.9949	24.6592	24.6277	24.9568	8	6	6	44.4	39.7	39.7	39.706	0	23.075	819810000	18	1048	-0.392835	0.58658	0.625892	-0.3357	0.3357	25.0274	24.6375	24.9949	24.6592	24.6277	24.9568
P54728	P54728	UV excision repair protein RAD23 homolog B	Rad23b	29.1971	29.3844	29.3988	28.8729	29.0641	29.0918	14	14	12	41.6	41.6	39.7	43.512	0	216.48	15778000000	199	1049	-1.11428	0.0842923	0.024077	-0.3203	0.3203	29.1971	29.3844	29.3988	28.8729	29.0641	29.0918
P54729	P54729	NEDD8 ultimate buster 1	Nub1	25.534	25.7289	25.7247	25.6934	25.5454	25.4241	7	7	7	14.2	14.2	14.2	70.306	0	40.649	1309200000	30	1050	-0.371974	0.613766	0.654492	-0.1793	0.1793	25.534	25.7289	25.7247	25.6934	25.5454	25.4241
P54731	P54731	FAS-associated factor 1	Faf1	25.0078	25.1307	24.943	25.1205	25.1994	25.0065	7	7	7	12	12	12	73.862	0	25.165	913930000	19	1051	0.304016	0.698202	0.73623	0.1127	-0.1127	25.0078	25.1307	24.943	25.1205	25.1994	25.0065
P54754	P54754	Ephrin type-B receptor 3	Ephb3	25.3962	25.267	25.4807	22.1656	22.2136	22.3089	10	8	5	13	11.1	6.9	109.66	0	34.642	621740000	33	1052	-11.8912	0.00345132	0	-3.1826	3.1826	25.3962	25.267	25.4807	22.1656	22.2136	22.3089
P54763;Q61772	P54763	Ephrin type-B receptor 2	Ephb2	26.449	26.3387	26.3569	23.8002	24.1228	23.9318	10	10	7	13.9	13.9	10.3	109.9	0	90.079	1388700000	41	1054	-8.38833	0.00649556	0	-2.4251	2.4251	26.449	26.3387	26.3569	23.8002	24.1228	23.9318
P54775	P54775	26S protease regulatory subunit 6B	Psmc4	29.8097	29.7951	29.7811	29.5026	29.534	29.5261	27	26	26	70.1	68.4	68.4	47.408	0	323.31	22780000000	407	1055	-1.35484	0.0709798	0.01404	-0.269	0.269	29.8097	29.7951	29.7811	29.5026	29.534	29.5261
P54797	P54797	Transport and Golgi organization 2 homolog	Tango2	26.6499	26.6898	26.7923	26.2797	26.7819	26.7638	3	3	3	9.8	9.8	9.8	30.947	0	5.0193	2678100000	28	1056	-0.28401	0.721667	0.760321	0.074	-0.074	26.6499	26.6898	26.7923	26.2797	26.7819	26.7638
P54822	P54822	Adenylosuccinate lyase	Adsl	28.5823	28.4848	28.5343	28.5836	28.6307	28.6401	16	16	16	44	44	44	54.866	0	112.5	11018000000	210	1057	0.377952	0.605818	0.648411	0.0964	-0.0964	28.5823	28.4848	28.5343	28.5836	28.6307	28.6401
P54823	P54823	Probable ATP-dependent RNA helicase DDX6	Ddx6	28.5149	28.5247	28.4966	27.9821	28.0119	27.8978	18	18	18	49.1	49.1	49.1	54.191	0	123.89	8715800000	197	1058	-2.43457	0.0394685	0.000500751	-0.5328	0.5328	28.5149	28.5247	28.4966	27.9821	28.0119	27.8978
P54869	P54869	Hydroxymethylglutaryl-CoA synthase, mitochondrial	Hmgcs2	27.6039	27.7289	27.6798	30.4913	30.4974	30.4831	20	20	19	40	40	37.8	56.822	0	190.63	24295000000	330	1059	12.4439	0.00320327	0	2.8115	-2.8115	27.6039	27.7289	27.6798	30.4913	30.4974	30.4831
P54923	P54923	[Protein ADP-ribosylarginine] hydrolase	Adprh	24.9695	24.9791	24.7781	24.9044	24.902	24.8023	4	4	4	20.2	20.2	20.2	40.068	0	20.164	861160000	36	1060	-0.149218	0.862453	0.886179	-0.0675	0.0675	24.9695	24.9791	24.7781	24.9044	24.902	24.8023
P55012	P55012	Solute carrier family 12 member 2	Slc12a2	30.7266	30.8691	30.6819	28.3274	28.113	28.1884	37	37	36	36	36	35.2	131.03	0	287.16	29710000000	398	1061	-9.29042	0.00527786	0	-2.5382	2.5382	30.7266	30.8691	30.6819	28.3274	28.113	28.1884
P55050	P55050	Fatty acid-binding protein, intestinal	Fabp2	26.2556	26.3695	26.4539	31.0163	30.8943	30.9097	8	8	8	56.1	56.1	56.1	15.126	0	113	28502000000	155	1062	17.6794	0.00225618	0	4.5402	-4.5402	26.2556	26.3695	26.4539	31.0163	30.8943	30.9097
P55096	P55096	ATP-binding cassette sub-family D member 3	Abcd3	29.4604	29.5413	29.2876	30.379	30.5874	30.4691	27	27	27	44.8	44.8	44.8	75.474	0	290.43	29605000000	373	1064	3.66533	0.0230714	0	1.0087	-1.0087	29.4604	29.5413	29.2876	30.379	30.5874	30.4691
P55258;P61028;Q9DD03;Q9CZT8	P55258	Ras-related protein Rab-8A	Rab8a	28.5958	28.7271	28.6848	28.7373	28.7604	28.7287	10	8	7	42.5	37.2	33.3	23.668	0	73.708	11949000000	144	1065	0.317184	0.681878	0.723734	0.0525	-0.0525	28.5958	28.7271	28.6848	28.7373	28.7604	28.7287
P55264	P55264	Adenosine kinase	Adk	27.8077	27.9704	27.9125	28.4613	28.3038	28.458	15	15	15	40.4	40.4	40.4	40.148	0	74.69	8090900000	196	1066	1.96116	0.0500202	0.00228102	0.5455	-0.5455	27.8077	27.9704	27.9125	28.4613	28.3038	28.458
P55292	P55292	Desmocollin-2	Dsc2	27.2391	27.3341	27.3099	26.7082	26.6168	26.6305	14	14	14	20.8	20.8	20.8	99.96	0	57.276	3860500000	118	1067	-2.79025	0.033512	0	-0.6794	0.6794	27.2391	27.3341	27.3099	26.7082	26.6168	26.6305
P55302	P55302	Alpha-2-macroglobulin receptor-associated protein	Lrpap1	26.3149	26.4428	26.2539	26.1948	26.4082	26.4076	10	10	10	32.8	32.8	32.8	42.215	0	37.174	2252700000	55	1068	-0.00118945	0.998843	0.999132	0.0927	-0.0927	26.3149	26.4428	26.2539	26.1948	26.4082	26.4076
P55937	P55937	Golgin subfamily A member 3	Golga3	24.0307	24.1416	24.2595	25.1084	24.7468	24.8014	9	9	9	7.3	7.3	7.3	167.22	0	13.572	651330000	24	1070	2.3139	0.0421224	0.000500751	0.6598	-0.6598	24.0307	24.1416	24.2595	25.1084	24.7468	24.8014
P56135	P56135	ATP synthase subunit f, mitochondrial	Atp5j2	29.078	29.0287	28.8362	29.1137	29.3693	29.3234	4	4	4	36.4	36.4	36.4	10.344	0	44.981	18458000000	194	1071	0.966373	0.10524	0.0462324	0.2947	-0.2947	29.078	29.0287	28.8362	29.1137	29.3693	29.3234
P56183	P56183	Ribosomal RNA processing protein 1 homolog A	Rrp1	26.0476	26.3898	26.2905	24.489	24.3279	24.8681	6	6	6	17.2	17.2	17.2	54.776	0	73.227	1371100000	39	1072	-4.42761	0.0173212	0	-1.8015	1.8015	26.0476	26.3898	26.2905	24.489	24.3279	24.8681
P56212	P56212	cAMP-regulated phosphoprotein 19	Arpp19	26.2797	26.3674	26.5488	25.551	25.7502	25.4873	4	4	3	68.8	68.8	58.9	12.293	0	27.867	2092600000	75	1073	-2.65701	0.0356103	0.000500751	-0.8164	0.8164	26.2797	26.3674	26.5488	25.551	25.7502	25.4873
P56213	P56213	FAD-linked sulfhydryl oxidase ALR	Gfer	25.0419	25.1747	25.0412	24.9502	24.8681	25.0046	4	4	4	26.3	26.3	26.3	22.876	0	8.5952	887720000	13	1074	-0.580957	0.321405	0.317398	-0.0917	0.0917	25.0419	25.1747	25.0412	24.9502	24.8681	25.0046
P56371	P56371	Ras-related protein Rab-4A	Rab4a	22.7895	23.194	22.7876	24.7133	24.901	25.0288	7	7	6	41.3	41.3	34.9	24.408	0	16	515780000	24	1075	5.54045	0.0122909	0	2.1115	-2.1115	22.7895	23.194	22.7876	24.7133	24.901	25.0288
P56376	P56376	Acylphosphatase-1	Acyp1	25.8495	24.3017	24.6786	24.1053	24.5889	23.9321	4	4	4	48.5	48.5	48.5	11.241	0	10.505	724460000	6	1076	-1.0557	0.0909253	0.0299625	-0.5733	0.5733	25.8495	24.3017	24.6786	24.1053	24.5889	23.9321
P56380	P56380	Bis(5-nucleosyl)-tetraphosphatase [asymmetrical]	Nudt2	26.3824	26.8013	26.7336	26.4856	26.7274	26.5546	9	9	9	76.2	76.2	76.2	16.989	0	57.168	2642200000	51	1078	-0.147452	0.864019	0.88781	-0.179	0.179	26.3824	26.8013	26.7336	26.4856	26.7274	26.5546
P56382	P56382	ATP synthase subunit epsilon, mitochondrial	Atp5e	28.8189	28.9801	28.7809	29.0749	28.9195	29	3	3	3	44.2	44.2	44.2	5.8378	0	5.6149	13333000000	73	1079	0.519866	0.405292	0.423264	0.1811	-0.1811	28.8189	28.9801	28.7809	29.0749	28.9195	29
P56389	P56389	Cytidine deaminase	Cda	26.5292	26.4989	26.5538	30.1641	29.9578	30.0844	8	8	8	85.6	85.6	85.6	16.131	0	86.239	16071000000	149	1080	14.0463	0.00304542	0	3.5552	-3.5552	26.5292	26.4989	26.5538	30.1641	29.9578	30.0844
P56391	P56391	Cytochrome c oxidase subunit 6B1	Cox6b1	28.516	28.7294	28.5718	27.9873	27.8995	27.9671	7	7	7	66.3	66.3	66.3	10.071	0	18.811	8723500000	167	1081	-2.52489	0.0379108	0.000500751	-0.6047	0.6047	28.516	28.7294	28.5718	27.9873	27.8995	27.9671
P56395	P56395	Cytochrome b5	Cyb5a	30.2009	30.4485	30.0668	32.0357	32.0866	31.9334	6	6	6	54.5	54.5	54.5	15.241	0	160.52	70591000000	196	1084	5.73153	0.0116369	0	1.8348	-1.8348	30.2009	30.4485	30.0668	32.0357	32.0866	31.9334
P56399	P56399	Ubiquitin carboxyl-terminal hydrolase 5	Usp5	28.9383	28.9676	29.0021	29.0601	29.0748	29.1545	26	26	26	44.2	44.2	44.2	95.832	0	295.46	14303000000	337	1085	0.565943	0.341676	0.345114	0.1072	-0.1072	28.9383	28.9676	29.0021	29.0601	29.0748	29.1545
P56480	P56480	ATP synthase subunit beta, mitochondrial	Atp5b	33.8787	33.7995	33.6853	34.3785	34.3879	34.4188	27	27	27	74.7	74.7	74.7	56.3	0	323.31	619130000000	1900	1086	2.45408	0.0391528	0.000500751	0.5884	-0.5884	33.8787	33.7995	33.6853	34.3785	34.3879	34.4188
P56528	P56528	ADP-ribosyl cyclase/cyclic ADP-ribose hydrolase 1	Cd38	24.8866	25.0483	24.8842	26.2103	26.3977	26.4445	6	6	6	22.7	22.7	22.7	34.407	0	14.422	1444400000	26	1087	5.04288	0.0142527	0	1.5111	-1.5111	24.8866	25.0483	24.8842	26.2103	26.3977	26.4445
P56546	P56546	C-terminal-binding protein 2	Ctbp2	28.4028	28.5065	28.4226	28.1126	28.159	28.2294	15	15	11	35.5	35.5	28.3	48.956	0	132.09	8753700000	168	1088	-1.17106	0.0801964	0.0194015	-0.2636	0.2636	28.4028	28.5065	28.4226	28.1126	28.159	28.2294
P56581	P56581	G/T mismatch-specific thymine DNA glycosylase	Tdg	22.6373	23.0925	22.8944	22.4635	22.4411	21.7568	3	3	3	7.1	7.1	7.1	46.879	0	4.5134	154230000	9	1089	-1.43246	0.0677096	0.0124588	-0.4533	0.4533	22.6373	23.0925	22.8944	22.4635	22.4411	21.7568
P56654	P56654	Cytochrome P450 2C37	Cyp2c37	23.393	23.368	23.5601	25.0167	25.1007	24.8265	3	2	2	3.1	1.6	1.6	55.606	0.00085361	3.0885	680270000	32	1090	5.29406	0.0131478	0	1.6237	-1.6237	23.393	23.368	23.5601	25.0167	25.1007	24.8265
P56657	P56657	Cytochrome P450 2C40	Cyp2c40	15.847	18.8491	16.3621	28.2861	28.3385	28.2071	13	12	12	30.1	28.7	28.7	55.763	0	49.865	4167900000	112	1092	10.0728	0.00451117	0	11.924	-11.924	15.847	18.8491	16.3621	28.2861	28.3385	28.2071
P56677	P56677	Suppressor of tumorigenicity 14 protein homolog	St14	24.9933	25.0956	25.2375	25.2598	25.0299	24.9285	9	9	9	12.9	12.9	12.9	94.654	0	38.253	962330000	41	1093	-0.116005	0.892642	0.911798	-0.0657	0.0657	24.9933	25.0956	25.2375	25.2598	25.0299	24.9285
P56695	P56695	Wolframin	Wfs1	21.4477	21.5102	21.8857	22.1033	21.9599	21.2034	2	2	2	2.1	2.1	2.1	100.58	0.0057861	1.9931	93867000	7	1094	0.281515	0.724476	0.763375	0.4497	-0.4497	21.4477	21.5102	21.8857	22.1033	21.9599	21.2034
P56812	P56812	Programmed cell death protein 5	Pdcd5	26.8921	26.9354	26.9808	26.6333	26.629	26.5044	6	6	6	55.6	55.6	55.6	14.275	0	79.296	2940300000	54	1095	-1.45017	0.0672388	0.0124588	-0.3064	0.3064	26.8921	26.9354	26.9808	26.6333	26.629	26.5044
P56873	P56873	Sjoegren syndrome/scleroderma autoantigen 1 homolog	Sssca1	25.0853	24.8108	25.3341	23.7009	23.7916	23.8491	3	3	3	35.7	35.7	35.7	21.336	0	31.632	620760000	11	1096	-3.73372	0.0224851	0	-1.2937	1.2937	25.0853	24.8108	25.3341	23.7009	23.7916	23.8491
P56959	P56959	RNA-binding protein FUS	Fus	30.4018	30.3055	30.3738	29.4789	29.3934	29.3439	11	11	11	17.2	17.2	17.2	52.673	0	152.88	34999000000	386	1097	-4.00053	0.0202302	0	-0.9804	0.9804	30.4018	30.3055	30.3738	29.4789	29.3934	29.3439
P56960	P56960	Exosome component 10	Exosc10	27.4449	27.6271	27.4577	26.3654	26.1754	26.267	22	22	22	35.1	35.1	35.1	100.94	0	68.48	3739300000	57	1098	-4.58887	0.0162145	0	-1.1907	1.1907	27.4449	27.6271	27.4577	26.3654	26.1754	26.267
P57016;REV__Q5SUV2	P57016	Ladinin-1	Lad1	29.9496	30.0349	30.0469	30.5703	30.4882	30.5997	29	29	29	53.8	53.8	53.8	58.863	0	323.31	34338000000	527	1099	2.30466	0.0423015	0.000500751	0.5354	-0.5354	29.9496	30.0349	30.0469	30.5703	30.4882	30.5997
P57716	P57716	Nicastrin	Ncstn	27.8602	27.9054	27.7809	27.3963	27.4555	27.4319	14	14	14	21.9	21.9	21.9	78.491	0	60.897	5378500000	109	1100	-1.82816	0.0551724	0.00690548	-0.4283	0.4283	27.8602	27.9054	27.7809	27.3963	27.4555	27.4319
P57746	P57746	V-type proton ATPase subunit D	Atp6v1d	25.6805	25.6335	25.4093	25.8936	25.8527	25.9031	6	6	6	34	34	34	28.369	0	50.223	1445200000	40	1101	1.12218	0.0839466	0.0231735	0.2601	-0.2601	25.6805	25.6335	25.4093	25.8936	25.8527	25.9031
P57759	P57759	Endoplasmic reticulum resident protein 29	Erp29	28.4741	28.5727	28.4488	28.1292	27.9793	27.9846	11	11	11	46.6	46.6	46.6	28.823	0	68.982	9202700000	158	1102	-1.85539	0.0543128	0.00612156	-0.4895	0.4895	28.4741	28.5727	28.4488	28.1292	27.9793	27.9846
P57776	P57776	Elongation factor 1-delta	Eef1d	30.5404	30.6112	30.5989	30.3929	30.3881	30.4439	14	14	14	66.2	66.2	66.2	31.293	0	158.13	42378000000	284	1103	-0.802899	0.143016	0.0912933	-0.206	0.206	30.5404	30.6112	30.5989	30.3929	30.3881	30.4439
P57780	P57780	Alpha-actinin-4	Actn4	32.5503	32.6526	32.4909	33.0631	32.9788	33.1224	69	69	47	73	73	50.3	104.98	0	323.31	223850000000	2024	1104	1.93761	0.0506739	0.00271125	0.5128	-0.5128	32.5503	32.6526	32.4909	33.0631	32.9788	33.1224
P57784	P57784	U2 small nuclear ribonucleoprotein A	Snrpa1	28.6395	28.7198	28.5833	27.9381	27.9445	28.0791	14	14	14	47.8	47.8	47.8	28.357	0	157.72	8942600000	189	1105	-2.63403	0.0360613	0.000500751	-0.695	0.695	28.6395	28.7198	28.5833	27.9381	27.9445	28.0791
P57787	P57787	Monocarboxylate transporter 4	Slc16a3	27.0042	27.1496	27.0266	26.2192	26.1492	26.3695	8	8	8	17.2	17.2	17.2	50.373	0	35.894	2788900000	79	1106	-3.02484	0.0301296	0	-0.8074	0.8074	27.0042	27.1496	27.0266	26.2192	26.1492	26.3695
P58021	P58021	Transmembrane 9 superfamily member 2	Tm9sf2	28.3788	28.5531	28.3299	28.3901	28.3901	28.4023	13	13	13	26.4	26.4	26.4	75.329	0	170.09	10218000000	227	1107	-0.102511	0.905212	0.919858	0.0113	-0.0113	28.3788	28.5531	28.3299	28.3901	28.3901	28.4023
P58044	P58044	Isopentenyl-diphosphate Delta-isomerase 1	Idi1	29.6043	29.7846	29.6944	28.7643	28.8776	28.8676	12	12	12	65.6	65.6	65.6	26.289	0	192.95	17910000000	233	1108	-3.38558	0.0256196	0	-0.8268	0.8268	29.6043	29.7846	29.6944	28.7643	28.8776	28.8676
P58058	P58058	NAD kinase	Nadk	22.6437	22.5481	22.5227	22.8995	22.5989	22.7991	2	2	2	8	8	8	48.597	0	5.5438	168950000	4	1109	0.680136	0.209868	0.175792	0.251	-0.251	22.6437	22.5481	22.5227	22.8995	22.5989	22.7991
P58059	P58059	28S ribosomal protein S21, mitochondrial	Mrps21	25.2414	25.2643	25.0231	25.186	25.3036	24.8881	2	2	2	31	31	31	10.561	0	16.344	1093900000	40	1110	-0.150081	0.861479	0.88545	-0.0554	0.0554	25.2414	25.2643	25.0231	25.186	25.3036	24.8881
P58064	P58064	28S ribosomal protein S6, mitochondrial	Mrps6	26.495	26.6309	26.4369	26.1149	26.1782	26.0207	4	4	4	32	32	32	14.308	0	11.129	2286400000	61	1111	-1.58018	0.0630697	0.011446	-0.3801	0.3801	26.495	26.6309	26.4369	26.1149	26.1782	26.0207
P58137	P58137	Acyl-coenzyme A thioesterase 8	Acot8	26.2481	26.1256	26.3556	27.1091	27.1678	27.1763	8	8	8	30.9	30.9	30.9	35.827	0	55.678	2961000000	86	1112	3.49594	0.0245146	0	0.9197	-0.9197	26.2481	26.1256	26.3556	27.1091	27.1678	27.1763
P58242	P58242	Acid sphingomyelinase-like phosphodiesterase 3b	Smpdl3b	25.0835	24.9826	24.969	24.9491	24.8166	25.0647	6	6	6	17.8	17.8	17.8	51.599	0	7.2376	823100000	22	1113	-0.252473	0.756405	0.795051	-0.0335	0.0335	25.0835	24.9826	24.969	24.9491	24.8166	25.0647
P58252	P58252	Elongation factor 2	Eef2	33.3732	33.4733	33.4076	33.157	33.203	33.225	56	56	55	66.6	66.6	65.4	95.313	0	323.31	311630000000	1708	1114	-0.988858	0.100611	0.0409587	-0.2046	0.2046	33.3732	33.4733	33.4076	33.157	33.203	33.225
P58281;P58682	P58281	Dynamin-like 120 kDa protein, mitochondrial;Dynamin-like 120 kDa protein, form S1	Opa1	28.4023	28.5184	28.3625	28.5159	28.469	28.6013	24	24	24	30	30	30	111.34	0	99.913	9629600000	245	1115	0.40284	0.572163	0.610245	0.1136	-0.1136	28.4023	28.5184	28.3625	28.5159	28.469	28.6013
P58389	P58389	Serine/threonine-protein phosphatase 2A activator	Ppp2r4	26.4775	26.4816	26.438	26.794	26.6538	26.8696	9	9	9	29.4	29.4	29.4	36.71	0	20.664	2654400000	82	1116	1.20428	0.0782858	0.0176314	0.3165	-0.3165	26.4775	26.4816	26.438	26.794	26.6538	26.8696
P58404	P58404	Striatin-4	Strn4	24.92	24.9831	25.0225	24.5369	24.6209	24.5126	7	7	7	13	13	13	81.644	0	20.385	751990000	21	1117	-1.78531	0.0568682	0.00762389	-0.4462	0.4462	24.92	24.9831	25.0225	24.5369	24.6209	24.5126
P58462	P58462	Forkhead box protein P1	Foxp1	23.775	23.397	23.9383	23.3981	23.0308	22.7487	2	2	2	2.8	2.8	2.8	78.832	0	4.0685	263690000	9	1118	-1.47399	0.0666154	0.0122722	-0.7442	0.7442	23.775	23.397	23.9383	23.3981	23.0308	22.7487
P58465;P58466	P58465;P58466	CTD small phosphatase-like protein;Carboxy-terminal domain RNA polymerase II polypeptide A small phosphatase 1	Ctdspl;Ctdsp1	24.6008	24.8704	24.8918	25.3424	25.5933	25.5652	2	2	2	7.6	7.6	7.6	31.155	0.0078973	1.8477	991850000	3	1119	2.27862	0.0428219	0.000500751	0.6948	-0.6948	24.6008	24.8704	24.8918	25.3424	25.5933	25.5652
P58468	P58468	Protein FAM207A	Fam207a	22.6	22.9876	22.7882	22.9218	23.379	22.5231	3	3	3	19.2	19.2	19.2	24.814	0	6.0561	160190000	1	1120	0.323716	0.673396	0.715414	0.1336	-0.1336	22.6	22.9876	22.7882	22.9218	23.379	22.5231
P58501	P58501	PAX3- and PAX7-binding protein 1	Paxbp1	24.589	24.7746	24.6223	23.7788	23.9743	24.096	7	7	7	8.6	8.6	8.6	104.83	0	13.41	530120000	21	1121	-2.38513	0.0404988	0.000500751	-0.648	0.648	24.589	24.7746	24.6223	23.7788	23.9743	24.096
P58742	P58742	Aladin	Aaas	27.1613	26.9968	27.0686	26.1167	26.1945	26.1247	12	12	12	31.5	31.5	31.5	59.43	0	93.596	2805800000	128	1122	-3.81814	0.0217861	0	-0.9439	0.9439	27.1613	26.9968	27.0686	26.1167	26.1945	26.1247
P58771;CON__Q3SX28	P58771;CON__Q3SX28	Tropomyosin alpha-1 chain	Tpm1	27.0758	27.4759	27.3636	26.7367	27.3559	26.8542	15	6	5	38.7	19.4	14.8	32.68	0	25.957	4051400000	76	1123	-0.779494	0.150896	0.101562	-0.5094	0.5094	27.0758	27.4759	27.3636	26.7367	27.3559	26.8542
P58854	P58854	Gamma-tubulin complex component 3	Tubgcp3	21.7815	21.6769	21.725	21.2667	21.5454	21.1216	2	2	2	2.3	2.3	2.3	103.47	0.007874	1.8058	71296000	5	1124	-1.31008	0.0731568	0.0149826	-0.4583	0.4583	21.7815	21.6769	21.725	21.2667	21.5454	21.1216
P58871	P58871	182 kDa tankyrase-1-binding protein	Tnks1bp1	27.1148	27.0352	27.2485	26.3464	26.1486	26.3573	24	24	24	22	22	22	181.82	0	89.147	2917900000	87	1125	-3.00919	0.0302649	0	-0.7684	0.7684	27.1148	27.0352	27.2485	26.3464	26.1486	26.3573
P59016	P59016	Vacuolar protein sorting-associated protein 33B	Vps33b	22.9056	22.5163	NaN	23.1355	23.1135	23.038	4	4	4	8.6	8.6	8.6	70.525	0	14.206	171950000	3	1126	1.04812	0.0919743	0.031425	0.5972	-0.5972	22.9056	22.5163	7.92	23.1355	23.1135	23.038
P59017	P59017	Bcl-2-like protein 13	Bcl2l13	25.8932	25.8478	25.4361	26.1743	25.6713	25.7449	6	6	6	25.3	25.3	25.3	46.719	0	75.859	1434000000	32	1127	0.341201	0.651854	0.69253	-0.1029	0.1029	25.8932	25.8478	25.4361	26.1743	25.6713	25.7449
P59110	P59110	Sentrin-specific protease 1	Senp1	23.2938	24.1935	24.1154	23.0403	23.5212	NaN	4	4	4	11.4	11.4	11.4	72.51	0	5.6512	267780000	5	1128	-1.09309	0.0865892	0.0267006	-1.0751	1.0751	23.2938	24.1935	24.1154	23.0403	23.5212	7.92
P59113	P59113	Fermitin family homolog 1	Fermt1	27.5344	27.6605	27.5699	26.8367	26.7176	26.8345	19	19	18	34.9	34.9	33.8	76.941	0	98.048	4490000000	163	1129	-3.24088	0.0273334	0	-0.7354	0.7354	27.5344	27.6605	27.5699	26.8367	26.7176	26.8345
P59235	P59235	Nucleoporin Nup43	Nup43	25.9412	26.0223	25.7405	25.1876	25.4593	25.1161	6	6	6	25.3	25.3	25.3	41.989	0	50.36	1343700000	55	1130	-1.99719	0.0490125	0.00184758	-0.7536	0.7536	25.9412	26.0223	25.7405	25.1876	25.4593	25.1161
P59242	P59242	Cingulin	Cgn	29.5193	29.5071	29.6271	29.511	29.4509	29.4883	46	46	46	46.5	46.5	46.5	136.45	0	323.31	20797000000	529	1131	-0.292145	0.712333	0.751538	-0.031	0.031	29.5193	29.5071	29.6271	29.511	29.4509	29.4883
P59325	P59325	Eukaryotic translation initiation factor 5	Eif5	28.1694	28.191	28.149	28.0636	28.1163	28.0824	17	17	17	42.2	42.2	42.2	48.968	0	77.696	8240200000	240	1132	-0.392939	0.586386	0.625554	-0.087	0.087	28.1694	28.191	28.149	28.0636	28.1163	28.0824
P59326	P59326	YTH domain-containing family protein 1	Ythdf1	24.8903	24.8008	24.2502	23.4211	23.4628	23.3502	8	2	2	20.9	9.1	9.1	60.878	0	23.786	485740000	10	1133	-3.14591	0.028506	0	-1.3797	1.3797	24.8903	24.8008	24.2502	23.4211	23.4628	23.3502
P59328	P59328	WD repeat and HMG-box DNA-binding protein 1	Wdhd1	24.9461	25.4094	25.0328	24.1715	23.6738	24.2389	11	11	11	12.4	12.4	12.4	124.25	0	25.122	764200000	12	1134	-2.63495	0.0360162	0.000500751	-0.8613	0.8613	24.9461	25.4094	25.0328	24.1715	23.6738	24.2389
P59470	P59470	DNA-directed RNA polymerase III subunit RPC2	Polr3b	24.2405	24.1848	23.9762	24.0388	23.992	24.1546	3	3	3	2.3	2.3	2.3	127.71	0.0082499	1.7768	418590000	2	1135	-0.253781	0.755137	0.794674	-0.146	0.146	24.2405	24.1848	23.9762	24.0388	23.992	24.1546
P59708	P59708	Splicing factor 3B subunit 6	Sf3b6	26.536	26.0669	26.3717	25.6026	25.5849	25.4935	4	4	4	39.2	39.2	39.2	14.585	0	22.696	2054900000	51	1136	-2.30612	0.0422789	0.000500751	-0.7868	0.7868	26.536	26.0669	26.3717	25.6026	25.5849	25.4935
P59759	P59759	MKL/myocardin-like protein 2	Mkl2	25.4828	25.739	25.871	24.7015	24.6244	24.7622	7	7	7	9.4	9.4	9.4	117.55	0	13.813	1071100000	25	1137	-3.22323	0.0275138	0	-1.0375	1.0375	25.4828	25.739	25.871	24.7015	24.6244	24.7622
P59997	P59997	Lysine-specific demethylase 2A	Kdm2a	25.703	25.748	25.4324	24.7474	24.8274	24.8496	10	10	10	12.4	12.4	12.4	132.68	0	17.223	1168700000	17	1138	-2.79434	0.0334444	0	-0.8756	0.8756	25.703	25.748	25.4324	24.7474	24.8274	24.8496
P59999	P59999	Actin-related protein 2/3 complex subunit 4	Arpc4	29.6763	29.7402	29.7994	30.0016	29.9439	29.8989	8	8	8	52.4	52.4	52.4	19.667	0	40.974	24615000000	148	1139	0.886457	0.121942	0.0672659	0.2037	-0.2037	29.6763	29.7402	29.7994	30.0016	29.9439	29.8989
P60060	P60060	Protein transport protein Sec61 subunit gamma	Sec61g	25.2902	25.1087	25.0105	24.2658	24.5256	24.5193	2	2	2	36.8	36.8	36.8	7.7412	0	21.954	1801000000	106	1140	-2.26789	0.0431376	0.000500751	-0.5894	0.5894	25.2902	25.1087	25.0105	24.2658	24.5256	24.5193
P60122	P60122	RuvB-like 1	Ruvbl1	29.7817	29.6461	29.7129	28.9604	28.8861	28.8936	20	20	20	56.6	56.6	56.6	50.213	0	219.04	18101000000	325	1141	-3.39474	0.0255745	0	-0.8193	0.8193	29.7817	29.6461	29.7129	28.9604	28.8861	28.8936
P60229	P60229	Eukaryotic translation initiation factor 3 subunit E	Eif3e	28.5984	28.7775	28.7096	28.5726	28.6629	28.6919	19	19	19	48.1	48.1	48.1	52.22	0	99.502	13069000000	290	1142	-0.207997	0.802961	0.838093	-0.0467	0.0467	28.5984	28.7775	28.7096	28.5726	28.6629	28.6919
P60335;P57724	P60335	Poly(rC)-binding protein 1	Pcbp1	31.1884	31.2084	31.2378	30.7257	30.8566	30.7802	15	15	11	69.4	69.4	56.2	37.497	0	323.31	64544000000	454	1143	-1.83896	0.0548166	0.00653026	-0.4282	0.4282	31.1884	31.2084	31.2378	30.7257	30.8566	30.7802
P60603	P60603	Reactive oxygen species modulator 1	Romo1	25.3541	25.1343	25.1944	24.3307	24.3262	24.434	2	2	2	31.6	31.6	31.6	8.1828	0	37.837	796920000	32	1144	-3.26717	0.0271079	0	-0.8637	0.8637	25.3541	25.1343	25.1944	24.3307	24.3262	24.434
P60605	P60605	Ubiquitin-conjugating enzyme E2 G2	Ube2g2	23.9359	23.9026	23.8667	23.4078	23.7499	23.498	3	3	3	23	23	23	18.566	0	4.6346	353260000	6	1145	-1.1887	0.0790504	0.0185676	-0.4046	0.4046	23.9359	23.9026	23.8667	23.4078	23.7499	23.498
P60670	P60670	Nuclear protein localization protein 4 homolog	Nploc4	25.8257	25.6253	25.8832	25.8083	25.8682	25.7431	9	9	9	16.9	16.9	16.9	68.016	0	62.198	1574400000	89	1146	0.103099	0.904585	0.919858	-0.0174	0.0174	25.8257	25.6253	25.8832	25.8083	25.8682	25.7431
P60762	P60762	Mortality factor 4-like protein 1	Morf4l1	24.1605	24.299	24.249	23.1282	23.2869	23.3703	4	4	4	16.3	16.3	16.3	41.492	0	9.4335	348330000	5	1148	-3.58565	0.0238156	0	-0.9621	0.9621	24.1605	24.299	24.249	23.1282	23.2869	23.3703
P60766;Q8R527;Q9ER71	P60766	Cell division control protein 42 homolog	Cdc42	30.2311	30.2469	30.1089	29.5363	29.6353	29.7892	8	7	7	48.2	42.4	42.4	21.258	0	123.02	26265000000	170	1149	-1.96725	0.049728	0.00228102	-0.5958	0.5958	30.2311	30.2469	30.1089	29.5363	29.6353	29.7892
P60824	P60824	Cold-inducible RNA-binding protein	Cirbp	23.3009	23.3766	23.144	22.73	22.9395	23.1254	2	2	2	12.8	12.8	12.8	18.607	0	5.5235	237150000	31	1150	-1.05887	0.0906468	0.0296597	-0.3614	0.3614	23.3009	23.3766	23.144	22.73	22.9395	23.1254
P60843	P60843	Eukaryotic initiation factor 4A-I	Eif4a1	32.4222	32.5118	32.4341	32.0189	32.1664	32.0621	30	30	15	67.5	67.5	37.7	46.153	0	323.31	176820000000	1231	1152	-1.54354	0.0642865	0.011446	-0.372	0.372	32.4222	32.5118	32.4341	32.0189	32.1664	32.0621
P60867	P60867	40S ribosomal protein S20	Rps20	30.5791	30.5802	30.5774	30.2178	30.1953	30.2242	5	5	5	29.4	29.4	29.4	13.373	0	39.31	36439000000	171	1153	-1.84338	0.0546438	0.00653026	-0.3613	0.3613	30.5791	30.5802	30.5774	30.2178	30.1953	30.2242
P60898	P60898	DNA-directed RNA polymerase II subunit RPB9	Polr2i	23.7854	NaN	23.4102	23.2608	24.1924	23.0625	3	3	2	39.2	39.2	27.2	14.523	0	7.1043	133390000	2	1154	0.929275	0.112843	0.0554245	-0.1494	0.1494	23.7854	7.92	23.4102	23.2608	24.1924	23.0625
P60904	P60904	DnaJ homolog subfamily C member 5	Dnajc5	26.6775	26.7588	26.7173	26.5687	26.2781	26.6619	5	5	5	41.9	41.9	41.9	22.101	0	101.07	2607700000	59	1155	-0.698093	0.19261	0.151663	-0.1486	0.1486	26.6775	26.7588	26.7173	26.5687	26.2781	26.6619
P61021	P61021	Ras-related protein Rab-5B	Rab5b	25.0234	25.2997	25.1936	25.3458	25.3455	25.1992	8	5	5	47.9	33	33	23.707	0	26.806	1019400000	30	1156	0.438543	0.523031	0.555139	0.1519	-0.1519	25.0234	25.2997	25.1936	25.3458	25.3455	25.1992
P61022	P61022	Calcineurin B homologous protein 1	Chp1	27.2207	27.1122	27.111	27.8762	27.8342	27.8918	14	14	14	76.4	76.4	76.4	22.432	0	106.08	5025200000	122	1157	3.12484	0.0288217	0	0.764	-0.764	27.2207	27.1122	27.111	27.8762	27.8342	27.8918
P61027	P61027	Ras-related protein Rab-10	Rab10	28.8265	28.947	28.816	28.809	28.6573	28.7036	10	9	9	44.5	39	39	22.541	0	64.859	12105000000	140	1158	-0.556153	0.354719	0.359772	-0.1229	0.1229	28.8265	28.947	28.816	28.809	28.6573	28.7036
P61079;P62838;Q6ZWY6	P61079;P62838	Ubiquitin-conjugating enzyme E2 D3;Ubiquitin-conjugating enzyme E2 D2	Ube2d3;Ube2d2	27.2723	26.79	27.1434	27.4075	27.1765	27.1273	3	3	2	24.5	24.5	12.2	16.687	0	8.2348	3655400000	37	1159	0.470681	0.475897	0.504923	0.0331	-0.0331	27.2723	26.79	27.1434	27.4075	27.1765	27.1273
P61082	P61082	NEDD8-conjugating enzyme Ubc12	Ube2m	26.956	27.0552	26.8882	26.8088	26.8301	26.7372	8	8	8	42.1	42.1	42.1	20.9	0	37.807	3202200000	68	1160	-0.708951	0.183812	0.141694	-0.1472	0.1472	26.956	27.0552	26.8882	26.8088	26.8301	26.7372
P61087	P61087	Ubiquitin-conjugating enzyme E2 K	Ube2k	27.224	27.3263	27.4394	27.2129	27.2122	27.2235	11	11	11	52.5	52.5	52.5	22.406	0	73.988	4288700000	116	1161	-0.450629	0.505113	0.534487	-0.1134	0.1134	27.224	27.3263	27.4394	27.2129	27.2122	27.2235
P61089;Q9CQ37	P61089	Ubiquitin-conjugating enzyme E2 N	Ube2n	29.2516	29.291	29.2138	29.2707	29.2366	29.2413	9	9	9	53.3	53.3	53.3	17.138	0	110.81	17469000000	169	1162	-0.0121094	0.988258	0.990642	-0.0103	0.0103	29.2516	29.291	29.2138	29.2707	29.2366	29.2413
P61161	P61161	Actin-related protein 2	Actr2	29.5949	29.6165	29.561	29.7212	29.615	29.6927	17	17	17	45.2	45.2	45.2	44.76	0	158.14	26681000000	507	1163	0.378974	0.604768	0.646526	0.0978	-0.0978	29.5949	29.6165	29.561	29.7212	29.615	29.6927
P61164	P61164	Alpha-centractin	Actr1a	28.4999	28.5	28.4572	29.0023	28.8671	28.9182	14	14	6	52.7	52.7	27.1	42.613	0	119.06	11461000000	197	1164	1.91237	0.0517376	0.00403407	0.4183	-0.4183	28.4999	28.5	28.4572	29.0023	28.8671	28.9182
P61202	P61202	COP9 signalosome complex subunit 2	Cops2	27.1387	27.2729	27.0665	27.4091	27.3434	27.4223	15	15	15	34.5	34.5	34.5	51.596	0	69.81	4191700000	146	1166	0.909974	0.116732	0.0603221	0.2704	-0.2704	27.1387	27.2729	27.0665	27.4091	27.3434	27.4223
P61211	P61211	ADP-ribosylation factor-like protein 1	Arl1	26.6009	26.7769	26.6043	27.2148	27.3004	26.9846	5	5	5	40.9	40.9	40.9	20.411	0	12.848	4196600000	73	1167	1.68206	0.0600565	0.0101958	0.6105	-0.6105	26.6009	26.7769	26.6043	27.2148	27.3004	26.9846
P61222	P61222	ATP-binding cassette sub-family E member 1	Abce1	29.5172	29.5481	29.5076	29.1558	29.1698	29.1497	24	24	24	41.4	41.4	41.4	67.314	0	251.07	18097000000	343	1168	-1.79707	0.0562715	0.00762389	-0.3614	0.3614	29.5172	29.5481	29.5076	29.1558	29.1698	29.1497
P61255	P61255	60S ribosomal protein L26	Rpl26	30.851	31.0182	30.9997	30.5635	30.5851	30.6005	12	12	12	47.6	47.6	47.6	17.258	0	90.165	52217000000	297	1170	-1.5298	0.0646719	0.011446	-0.4146	0.4146	30.851	31.0182	30.9997	30.5635	30.5851	30.6005
P61290	P61290	Proteasome activator complex subunit 3	Psme3	27.7767	27.8212	27.8114	27.7009	27.6337	27.5563	12	12	12	46.5	46.5	46.5	29.506	0	102.2	5591600000	169	1171	-0.738765	0.167834	0.123386	-0.1777	0.1777	27.7767	27.8212	27.8114	27.7009	27.6337	27.5563
P61327;Q9CQL1	P61327;Q9CQL1	Protein mago nashi homolog;Protein mago nashi homolog 2	Magoh;Magohb	28.2141	28.4364	28.1521	27.5538	27.7867	27.7174	10	10	10	64.4	64.4	64.4	17.163	0	61.192	7583700000	107	1172	-1.93515	0.0507862	0.00271125	-0.4967	0.4967	28.2141	28.4364	28.1521	27.5538	27.7867	27.7174
P61358	P61358	60S ribosomal protein L27	Rpl27	31.1264	31.3353	31.0761	30.3988	30.4721	30.375	9	9	9	49.3	49.3	49.3	15.798	0	90.461	54316000000	337	1173	-2.78246	0.0336924	0	-0.7276	0.7276	31.1264	31.3353	31.0761	30.3988	30.4721	30.375
P61458	P61458	Pterin-4-alpha-carbinolamine dehydratase	Pcbd1	27.3404	27.2161	27.5035	27.96	27.9774	27.9971	8	8	7	79.8	79.8	73.1	11.985	0	56.106	5668600000	103	1174	2.28121	0.0427317	0.000500751	0.637	-0.637	27.3404	27.2161	27.5035	27.96	27.9774	27.9971
P61514	P61514	60S ribosomal protein L37a	Rpl37a	30.1135	30.2175	30.2521	29.5559	29.5472	29.508	7	7	7	59.8	59.8	59.8	10.275	0	36.161	26671000000	161	1175	-2.80699	0.0331963	0	-0.6703	0.6703	30.1135	30.2175	30.2521	29.5559	29.5472	29.508
P61600	P61600	N-alpha-acetyltransferase 20	Naa20	23.0437	23.0538	23.1482	22.5055	22.226	22.356	2	2	2	14.6	14.6	14.6	20.368	0	3.952	190580000	10	1176	-2.59394	0.0368765	0.000500751	-0.6978	0.6978	23.0437	23.0538	23.1482	22.5055	22.226	22.356
P61620;Q9JLR1	P61620;Q9JLR1	Protein transport protein Sec61 subunit alpha isoform 1;Protein transport protein Sec61 subunit alpha isoform 2	Sec61a1;Sec61a2	29.636	29.731	29.6014	29.6201	29.5829	29.6037	12	12	12	22.9	22.9	22.9	52.264	0	43.897	24615000000	209	1177	-0.234134	0.776345	0.812297	-0.0323	0.0323	29.636	29.731	29.6014	29.6201	29.5829	29.6037
P61750	P61750	ADP-ribosylation factor 4	Arf4	28.3524	28.3018	28.3148	28.4771	28.6167	28.5877	9	3	3	55.6	17.8	17.8	20.396	0	38.259	10649000000	145	1178	1.00996	0.0973466	0.0372747	0.2729	-0.2729	28.3524	28.3018	28.3148	28.4771	28.6167	28.5877
P61759	P61759	Prefoldin subunit 3	Vbp1	26.3903	26.567	26.5608	26.0943	26.1573	26.1927	10	10	10	55.1	55.1	55.1	22.435	0	26.1	2141200000	63	1179	-1.40558	0.0688004	0.0126996	-0.4035	0.4035	26.3903	26.567	26.5608	26.0943	26.1573	26.1927
P61804	P61804	Dolichyl-diphosphooligosaccharide--protein glycosyltransferase subunit DAD1	Dad1	28.1668	28.3708	28.1645	28.3632	28.4676	28.4726	4	4	4	35.4	35.4	35.4	12.497	0	23.078	9433400000	115	1180	0.75033	0.162303	0.116575	0.3008	-0.3008	28.1668	28.3708	28.1645	28.3632	28.4676	28.4726
P61922	P61922	4-aminobutyrate aminotransferase, mitochondrial	Abat	22.6467	22.5814	21.8399	28.1489	26.871	27.3583	12	12	12	35.2	35.2	35.2	56.451	0	84.516	2606900000	60	1181	7.93173	0.00717205	0	4.7769	-4.7769	22.6467	22.5814	21.8399	28.1489	26.871	27.3583
P61924	P61924	Coatomer subunit zeta-1	Copz1	27.7238	27.7804	27.9149	28.5638	28.4866	28.6213	7	7	7	44.1	44.1	44.1	20.198	0	185.81	8001100000	94	1182	2.90124	0.0316629	0	0.7834	-0.7834	27.7238	27.7804	27.9149	28.5638	28.4866	28.6213
P61957	P61957	Small ubiquitin-related modifier 2	Sumo2	28.7444	28.7767	29.1197	27.8822	27.8355	28.0826	3	3	2	27.4	27.4	14.7	10.871	0	21.719	9851300000	58	1183	-2.85192	0.0322943	0	-0.8945	0.8945	28.7444	28.7767	29.1197	27.8822	27.8355	28.0826
P61961	P61961	Ubiquitin-fold modifier 1	Ufm1	26.0985	26.2766	27.0381	26.5886	26.2225	26.6724	4	4	4	68.2	68.2	68.2	9.1175	0	81.678	2578900000	51	1184	0.0459891	0.957127	0.964466	0.312	-0.312	26.0985	26.2766	27.0381	26.5886	26.2225	26.6724
P61963	P61963	DDB1- and CUL4-associated factor 7	Dcaf7	25.5818	25.6635	25.4189	25.377	25.5917	25.72	7	7	7	28.1	28.1	28.1	38.926	0	20.528	1316200000	20	1185	0.0260742	0.975323	0.980144	0.0099	-0.0099	25.5818	25.6635	25.4189	25.377	25.5917	25.72
P61965	P61965	WD repeat-containing protein 5	Wdr5	27.4293	27.6086	27.4863	27.0013	26.8965	26.9928	9	9	9	38.3	38.3	38.3	36.588	0	34.914	4102100000	79	1186	-2.15516	0.0454141	0.000500751	-0.4935	0.4935	27.4293	27.6086	27.4863	27.0013	26.8965	26.9928
P61967;Q9DB50	P61967	AP-1 complex subunit sigma-1A	Ap1s1	26.1583	26.4552	26.1648	26.6353	26.9	26.7391	6	6	6	37.3	37.3	37.3	18.733	0	67.677	2679600000	62	1187	1.58541	0.0628698	0.0114083	0.5743	-0.5743	26.1583	26.4552	26.1648	26.6353	26.9	26.7391
P61971	P61971	Nuclear transport factor 2	Nutf2	27.6523	27.6053	27.7364	27.2415	27.3224	27.3154	5	5	5	56.7	56.7	56.7	14.478	0	33.891	5332600000	59	1188	-1.57269	0.0634097	0.011446	-0.3369	0.3369	27.6523	27.6053	27.7364	27.2415	27.3224	27.3154
P61979	P61979	Heterogeneous nuclear ribonucleoprotein K	Hnrnpk	32.4525	32.4539	32.4093	31.8668	31.8596	31.9319	29	29	29	68.3	68.3	68.3	50.976	0	323.31	143170000000	1087	1189	-2.5429	0.0375274	0.000500751	-0.5857	0.5857	32.4525	32.4539	32.4093	31.8668	31.8596	31.9319
P61982	P61982	14-3-3 protein gamma;14-3-3 protein gamma, N-terminally processed	Ywhag	29.4269	29.5061	29.4128	29.4743	29.3071	29.4787	16	11	10	69.6	52.6	49	28.302	0	137.36	22270000000	265	1190	-0.112686	0.895626	0.914005	0.0474	-0.0474	29.4269	29.5061	29.4128	29.4743	29.3071	29.4787
P62046	P62046	Leucine-rich repeat and calponin homology domain-containing protein 1	Lrch1	23.4974	23.5311	23.1405	22.9975	22.8455	22.6319	5	5	5	8.6	8.6	8.6	79.075	0	22.145	184390000	17	1191	-1.5957	0.0625038	0.0114083	-0.6519	0.6519	23.4974	23.5311	23.1405	22.9975	22.8455	22.6319
P62071	P62071	Ras-related protein R-Ras2	Rras2	26.1117	26.076	25.7902	25.5585	25.5797	25.6743	6	4	4	33.3	20.1	20.1	23.399	0	29.595	1546000000	42	1192	-1.30451	0.0734894	0.0149826	-0.4963	0.4963	26.1117	26.076	25.7902	25.5585	25.5797	25.6743
P62073	P62073	Mitochondrial import inner membrane translocase subunit Tim10	Timm10	25.2442	25.1692	25.5476	25.3076	25.2124	25.4395	2	2	2	22.2	22.2	22.2	10.333	0	5.7766	1084400000	28	1193	-0.00154749	0.998475	0.998915	0.0634	-0.0634	25.2442	25.1692	25.5476	25.3076	25.2124	25.4395
P62075	P62075	Mitochondrial import inner membrane translocase subunit Tim13	Timm13	27.738	27.7987	27.9529	27.9604	28.0679	27.997	4	4	4	53.7	53.7	53.7	10.458	0	59.499	7556000000	72	1194	0.683317	0.206599	0.171951	0.1983	-0.1983	27.738	27.7987	27.9529	27.9604	28.0679	27.997
P62077	P62077	Mitochondrial import inner membrane translocase subunit Tim8 B	Timm8b	25.9321	25.9453	26.1193	25.7792	25.3434	25.6979	4	4	4	47	47	47	9.2864	0	17.259	1569000000	34	1195	-1.16423	0.0806362	0.0196014	-0.2474	0.2474	25.9321	25.9453	26.1193	25.7792	25.3434	25.6979
P62082	P62082	40S ribosomal protein S7	Rps7	31.6834	31.7927	31.8256	31.3023	31.3958	31.3283	18	18	18	70.1	70.1	70.1	22.127	0	323.31	87976000000	421	1196	-1.76229	0.0576436	0.00839631	-0.4644	0.4644	31.6834	31.7927	31.8256	31.3023	31.3958	31.3283
P62137	P62137	Serine/threonine-protein phosphatase PP1-alpha catalytic subunit	Ppp1ca	29.8717	29.9403	29.8493	29.1467	29.2074	29.0485	20	20	6	55.2	55.2	19.4	37.54	0	246.71	21231000000	319	1197	-3.08841	0.0293854	0	-0.725	0.725	29.8717	29.9403	29.8493	29.1467	29.2074	29.0485
P62141	P62141	Serine/threonine-protein phosphatase PP1-beta catalytic subunit	Ppp1cb	28.1134	28.1485	28.1045	27.6578	27.8943	27.7948	19	7	6	64.2	33.6	30.3	37.186	0	135.12	7345700000	122	1198	-1.30775	0.0732225	0.0149826	-0.3186	0.3186	28.1134	28.1485	28.1045	27.6578	27.8943	27.7948
P62192	P62192	26S protease regulatory subunit 4	Psmc1	29.6077	29.715	29.7391	29.456	29.399	29.4824	22	21	21	49.5	48	48	49.184	0	277.63	21714000000	293	1199	-1.01758	0.0958575	0.0365255	-0.259	0.259	29.6077	29.715	29.7391	29.456	29.399	29.4824
P62196	P62196	26S protease regulatory subunit 8	Psmc5	29.5469	29.5299	29.5383	29.2715	29.4488	29.3407	27	27	26	71.9	71.9	70.2	45.626	0	229.35	21473000000	442	1200	-0.763779	0.156546	0.108093	-0.1976	0.1976	29.5469	29.5299	29.5383	29.2715	29.4488	29.3407
P62204;Q9D6P8;P20801	P62204	Calmodulin	Calm1	31.8496	31.8712	31.9993	32.487	32.6581	32.6242	15	15	15	85.9	85.9	85.9	16.837	0	323.31	145970000000	691	1201	2.62584	0.036174	0.000500751	0.753	-0.753	31.8496	31.8712	31.9993	32.487	32.6581	32.6242
P62242	P62242	40S ribosomal protein S8	Rps8	31.5683	31.5573	31.4566	30.9229	30.9192	30.9181	14	14	14	59.6	59.6	59.6	24.205	0	135.08	66191000000	325	1202	-2.69242	0.0351593	0.000500751	-0.6381	0.6381	31.5683	31.5573	31.4566	30.9229	30.9192	30.9181
P62245	P62245	40S ribosomal protein S15a	Rps15a	30.543	30.6019	30.5856	29.911	30.2587	30.1298	12	12	12	78.5	78.5	78.5	14.839	0	91.094	39796000000	287	1203	-1.62803	0.0616343	0.0107827	-0.4558	0.4558	30.543	30.6019	30.5856	29.911	30.2587	30.1298
P62257	P62257	Ubiquitin-conjugating enzyme E2 H	Ube2h	23.077	22.3147	22.505	24.1155	23.1975	22.7048	2	2	2	16.4	16.4	16.4	20.655	0	6.5308	249580000	2	1205	1.06708	0.0894785	0.028804	0.6925	-0.6925	23.077	22.3147	22.505	24.1155	23.1975	22.7048
P62259	P62259	14-3-3 protein epsilon	Ywhae	32.282	32.3541	32.3415	32.746	32.7314	32.7572	26	26	23	77.6	77.6	70.6	29.174	0	287.53	185080000000	896	1206	1.96295	0.04993	0.00228102	0.4045	-0.4045	32.282	32.3541	32.3415	32.746	32.7314	32.7572
P62264	P62264	40S ribosomal protein S14	Rps14	30.7384	30.8076	30.7483	30.1054	30.2226	30.1567	9	9	9	41.1	41.1	41.1	16.273	0	106.76	45188000000	352	1207	-2.62014	0.0364238	0.000500751	-0.5916	0.5916	30.7384	30.8076	30.7483	30.1054	30.2226	30.1567
P62267	P62267	40S ribosomal protein S23	Rps23	30.3669	30.4892	30.5676	30.0528	30.0861	30.151	7	7	7	49	49	49	15.807	0	43.6	34218000000	172	1208	-1.48135	0.0663239	0.0122722	-0.4031	0.4031	30.3669	30.4892	30.5676	30.0528	30.0861	30.151
P62270	P62270	40S ribosomal protein S18	Rps18	32.0172	32.0414	32.0402	31.6906	31.7758	31.7181	17	17	17	63.8	63.8	63.8	17.718	0	99.252	110650000000	430	1209	-1.40893	0.0686889	0.0126996	-0.3221	0.3221	32.0172	32.0414	32.0402	31.6906	31.7758	31.7181
P62274	P62274	40S ribosomal protein S29	Rps29	28.9072	29.0593	28.9687	28.409	28.0227	27.9717	4	4	4	48.2	48.2	48.2	6.6767	0	51.556	12211000000	86	1210	-2.51959	0.038001	0.000500751	-0.946	0.946	28.9072	29.0593	28.9687	28.409	28.0227	27.9717
P62281	P62281	40S ribosomal protein S11	Rps11	31.631	31.6537	31.4989	31.0099	31.1112	31.0509	15	15	15	62.7	62.7	62.7	18.431	0	75.389	71926000000	367	1211	-2.17911	0.0448745	0.000500751	-0.5801	0.5801	31.631	31.6537	31.4989	31.0099	31.1112	31.0509
P62301	P62301	40S ribosomal protein S13	Rps13	31.5605	31.3982	31.5763	31.2479	31.1255	31.2077	17	17	17	63.6	63.6	63.6	17.222	0	69.035	72504000000	347	1212	-1.23551	0.0767147	0.0164374	-0.3528	0.3528	31.5605	31.3982	31.5763	31.2479	31.1255	31.2077
P62305	P62305	Small nuclear ribonucleoprotein E	Snrpe	28.638	28.1234	28.4231	28.1768	27.4041	27.5923	2	2	2	25	25	25	10.803	0	13.325	8932800000	62	1213	-1.43753	0.0675036	0.0124588	-0.8308	0.8308	28.638	28.1234	28.4231	28.1768	27.4041	27.5923
P62307	P62307	Small nuclear ribonucleoprotein F	Snrpf	28.3159	28.5472	28.5808	27.684	27.4126	27.5961	4	4	4	58.1	58.1	58.1	9.7251	0	57.438	11078000000	96	1214	-3.00249	0.0303551	0	-0.9511	0.9511	28.3159	28.5472	28.5808	27.684	27.4126	27.5961
P62309	P62309	Small nuclear ribonucleoprotein G	Snrpg	27.5274	27.0938	27.494	27.2739	26.9622	27.0997	4	4	4	36.8	36.8	36.8	8.496	0	18.835	4391700000	46	1215	-0.729883	0.171768	0.127188	-0.3943	0.3943	27.5274	27.0938	27.494	27.2739	26.9622	27.0997
P62311	P62311	U6 snRNA-associated Sm-like protein LSm3	Lsm3	25.5843	25.8206	25.8598	25.5244	25.515	25.3713	3	3	3	40.2	40.2	40.2	11.845	0	6.3833	1339300000	29	1216	-0.984019	0.101585	0.0417549	-0.3056	0.3056	25.5843	25.8206	25.8598	25.5244	25.515	25.3713
P62313	P62313	U6 snRNA-associated Sm-like protein LSm6	Lsm6	26.7645	26.892	26.8044	26.8108	26.8848	26.6718	6	6	6	56.2	56.2	56.2	9.1275	0	16.937	3091300000	70	1217	-0.118545	0.890335	0.909254	0.0064	-0.0064	26.7645	26.892	26.8044	26.8108	26.8848	26.6718
P62315	P62315	Small nuclear ribonucleoprotein Sm D1	Snrpd1	28.7207	28.8395	28.7295	28.1374	28.4134	28.241	5	5	5	54.6	54.6	54.6	13.281	0	65.154	10168000000	82	1218	-1.78892	0.0566923	0.00762389	-0.4885	0.4885	28.7207	28.8395	28.7295	28.1374	28.4134	28.241
P62317	P62317	Small nuclear ribonucleoprotein Sm D2	Snrpd2	29.9373	29.9399	29.8892	29.1095	29.0412	28.9641	10	10	10	67.8	67.8	67.8	13.527	0	110.7	22951000000	243	1219	-3.75925	0.0222145	0	-0.8961	0.8961	29.9373	29.9399	29.8892	29.1095	29.0412	28.9641
P62320	P62320	Small nuclear ribonucleoprotein Sm D3	Snrpd3	29.6069	29.8012	29.6873	28.7196	28.6563	28.7273	5	5	5	53.2	53.2	53.2	13.916	0	81.732	18516000000	123	1220	-3.97863	0.020388	0	-0.9677	0.9677	29.6069	29.8012	29.6873	28.7196	28.6563	28.7273
P62331	P62331	ADP-ribosylation factor 6	Arf6	27.3873	27.2591	27.228	27.5304	27.3414	27.4615	5	5	5	44.6	44.6	44.6	20.082	0	26.244	5061900000	122	1222	0.580161	0.322548	0.318538	0.2024	-0.2024	27.3873	27.2591	27.228	27.5304	27.3414	27.4615
P62334	P62334	26S protease regulatory subunit 10B	Psmc6	29.8492	29.7066	29.702	29.2699	29.2889	29.2247	24	24	24	67.1	67.1	67.1	44.172	0	250.11	22366000000	363	1223	-2.03127	0.0482096	0.00140581	-0.4367	0.4367	29.8492	29.7066	29.702	29.2699	29.2889	29.2247
P62342	P62342	Selenoprotein T	Selt	24.2395	24.1957	23.6161	24.6536	24.6267	24.4517	3	3	3	17.9	17.9	17.9	22.292	0	12.751	531280000	15	1224	1.39837	0.0689976	0.0126996	0.431	-0.431	24.2395	24.1957	23.6161	24.6536	24.6267	24.4517
P62488	P62488	DNA-directed RNA polymerase II subunit RPB7	Polr2g	24.335	24.2195	24.0897	24.0378	23.9968	24.0372	4	4	4	27.3	27.3	27.3	19.294	0	16.277	469100000	11	1225	-0.727857	0.172724	0.128177	-0.1823	0.1823	24.335	24.2195	24.0897	24.0378	23.9968	24.0372
P62627	P62627	Dynein light chain roadblock-type 1	Dynlrb1	26.2009	26.1376	26.3085	26.5473	26.1326	26.3961	4	4	4	60.4	60.4	60.4	10.99	0	42.801	2303200000	57	1227	0.445435	0.512956	0.543337	0.1952	-0.1952	26.2009	26.1376	26.3085	26.5473	26.1326	26.3961
P62702	P62702	40S ribosomal protein S4, X isoform	Rps4x	32.3118	32.41	32.358	31.9563	31.9139	31.9714	22	22	22	69.6	69.6	69.6	29.597	0	225.46	133440000000	610	1229	-1.84935	0.0544519	0.00653026	-0.4017	0.4017	32.3118	32.41	32.358	31.9563	31.9139	31.9714
P62715	P62715	Serine/threonine-protein phosphatase 2A catalytic subunit beta isoform	Ppp2cb	24.7629	25.1472	24.9985	24.8069	24.7906	25.0747	14	2	2	57	6.8	6.8	35.575	0	48.461	812080000	23	1230	-0.235284	0.775001	0.811513	-0.1916	0.1916	24.7629	25.1472	24.9985	24.8069	24.7906	25.0747
P62717	P62717	60S ribosomal protein L18a	Rpl18a	31.0379	31.2207	31.0688	30.3625	30.5492	30.5676	13	13	13	55.1	55.1	55.1	20.732	0	69.253	51834000000	372	1231	-2.2279	0.0438141	0.000500751	-0.5196	0.5196	31.0379	31.2207	31.0688	30.3625	30.5492	30.5676
P62743	P62743	AP-2 complex subunit sigma	Ap2s1	25.5087	25.4991	25.3722	25.6333	25.8398	25.7836	5	5	5	35.9	35.9	35.9	17.018	0	19.6	1334300000	30	1232	1.09976	0.0858938	0.0255183	0.2845	-0.2845	25.5087	25.4991	25.3722	25.6333	25.8398	25.7836
P62748;P84075;Q91X97	P62748;P84075	Hippocalcin-like protein 1;Neuron-specific calcium-binding protein hippocalcin	Hpcal1;Hpca	27.5632	27.5531	27.322	27.3083	27.3729	27.4657	10	10	10	59.6	59.6	59.6	22.338	0	64.82	4811800000	130	1233	-0.3456	0.646625	0.687259	-0.1802	0.1802	27.5632	27.5531	27.322	27.3083	27.3729	27.4657
P62751	P62751	60S ribosomal protein L23a	Rpl23a	31.0688	31.2942	31.0958	30.6111	30.6231	30.6256	11	11	11	51.9	51.9	51.9	17.695	0	39.093	53902000000	375	1234	-2.04056	0.047938	0.00140581	-0.4727	0.4727	31.0688	31.2942	31.0958	30.6111	30.6231	30.6256
P62754	P62754	40S ribosomal protein S6	Rps6	31.3722	31.3327	31.4465	30.782	30.759	30.607	14	14	14	35.3	35.3	35.3	28.68	0	95.027	60023000000	334	1235	-2.62662	0.0361289	0.000500751	-0.6132	0.6132	31.3722	31.3327	31.4465	30.782	30.759	30.607
P62774	P62774	Myotrophin	Mtpn	27.6272	27.4327	27.6311	27.537	27.2117	27.3801	5	5	5	57.6	57.6	57.6	12.861	0	50.513	4976300000	96	1236	-0.615425	0.27801	0.262312	-0.2471	0.2471	27.6272	27.4327	27.6311	27.537	27.2117	27.3801
P62806	P62806	Histone H4	Hist1h4a	36.2115	35.971	36.0978	35.4038	35.4224	35.4669	16	16	16	68.9	68.9	68.9	11.367	0	195.64	1703400000000	1493	1237	-2.52883	0.0377755	0.000500751	-0.6754	0.6754	36.2115	35.971	36.0978	35.4038	35.4224	35.4669
P62814	P62814	V-type proton ATPase subunit B, brain isoform	Atp6v1b2	28.8955	28.8976	28.8306	29.1004	29.0027	29.0315	22	22	22	55.8	55.8	55.8	56.55	0	127.63	14237000000	303	1238	0.752264	0.161589	0.115565	0.136	-0.136	28.8955	28.8976	28.8306	29.1004	29.0027	29.0315
P62821;Q8K386	P62821	Ras-related protein Rab-1A	Rab1A	31.0197	31.1069	30.9974	31.2666	31.1277	31.1487	14	14	8	75.6	75.6	45.9	22.677	0	206.51	66305000000	471	1239	0.570923	0.335326	0.336716	0.129	-0.129	31.0197	31.1069	30.9974	31.2666	31.1277	31.1487
P62827;Q61820	P62827	GTP-binding nuclear protein Ran	Ran	31.7037	31.6979	31.5215	30.9258	31.0401	31.0919	15	15	15	52.8	52.8	52.8	24.423	0	117.01	70621000000	374	1240	-2.3257	0.0418743	0.000500751	-0.6578	0.6578	31.7037	31.6979	31.5215	30.9258	31.0401	31.0919
P62830	P62830	60S ribosomal protein L23	Rpl23	30.7751	30.7253	30.9148	30.235	30.3077	30.3591	10	10	10	53.6	53.6	53.6	14.865	0	52.906	46745000000	288	1241	-1.96154	0.0499976	0.00228102	-0.4674	0.4674	30.7751	30.7253	30.9148	30.235	30.3077	30.3591
P62835	P62835	Ras-related protein Rap-1A	Rap1a	24.5653	24.3558	24.451	24.405	24.6714	24.5637	10	2	2	51.1	15.2	15.2	20.987	0	7.3046	643050000	19	1242	0.309911	0.690759	0.729196	0.1127	-0.1127	24.5653	24.3558	24.451	24.405	24.6714	24.5637
P62843	P62843	40S ribosomal protein S15	Rps15	29.2134	29.2057	29.2284	28.8364	29.0436	28.7184	5	5	5	45.5	45.5	45.5	17.04	0	81.767	20449000000	244	1243	-1.22581	0.0771558	0.0164374	-0.377	0.377	29.2134	29.2057	29.2284	28.8364	29.0436	28.7184
P62849	P62849	40S ribosomal protein S24	Rps24	28.9366	28.9504	28.9001	28.5822	28.7707	28.5093	7	7	7	36.1	36.1	36.1	15.423	0	33.344	17097000000	246	1244	-1.14477	0.0823277	0.021718	-0.3544	0.3544	28.9366	28.9504	28.9001	28.5822	28.7707	28.5093
P62852	P62852	40S ribosomal protein S25	Rps25	30.6735	30.7404	30.7475	30.4801	30.4095	30.4206	6	6	6	38.4	38.4	38.4	13.742	0	14.021	40337000000	159	1245	-1.27699	0.0748959	0.0156729	-0.3198	0.3198	30.6735	30.7404	30.7475	30.4801	30.4095	30.4206
P62855	P62855	40S ribosomal protein S26	Rps26	30.5306	30.5769	30.5845	29.9047	29.9194	29.9987	5	5	5	50.4	50.4	50.4	13.015	0	21.652	34783000000	185	1246	-2.78523	0.0336473	0	-0.6575	0.6575	30.5306	30.5769	30.5845	29.9047	29.9194	29.9987
P62858	P62858	40S ribosomal protein S28	Rps28	29.9051	29.8545	29.7343	29.2244	28.8566	29.3922	3	3	3	46.4	46.4	46.4	7.8409	0	44.946	23845000000	103	1247	-1.89162	0.0530152	0.00529334	-0.6301	0.6301	29.9051	29.8545	29.7343	29.2244	28.8566	29.3922
P62862	P62862	40S ribosomal protein S30	Fau	28.4619	28.5148	28.5803	27.6081	27.7866	27.6462	4	4	4	20.3	20.3	20.3	6.6478	0	11.696	7909100000	75	1248	-3.29969	0.0267696	0	-0.8686	0.8686	28.4619	28.5148	28.5803	27.6081	27.7866	27.6462
P62869	P62869	Transcription elongation factor B polypeptide 2	Tceb2	28.0491	28.1079	28.1738	27.7327	27.7664	27.7307	9	9	9	84.7	84.7	84.7	13.17	0	148.69	6985300000	166	1249	-1.61083	0.062153	0.0111199	-0.3752	0.3752	28.0491	28.1079	28.1738	27.7327	27.7664	27.7307
P62874	P62874	Guanine nucleotide-binding protein G(I)/G(S)/G(T) subunit beta-1	Gnb1	29.519	29.5928	29.3792	29.9615	29.7937	29.8683	15	15	8	50.9	50.9	29.7	37.377	0	323.31	23979000000	286	1250	1.40209	0.0688876	0.0126996	0.3493	-0.3493	29.519	29.5928	29.3792	29.9615	29.7937	29.8683
P62876	P62876	DNA-directed RNA polymerases I, II, and III subunit RPABC5	Polr2l	24.1336	24.5126	24.0383	23.3762	23.8272	23.3838	2	2	2	29.9	29.9	29.9	7.645	0	3.9943	463240000	22	1251	-1.75713	0.0578006	0.00839631	-0.7498	0.7498	24.1336	24.5126	24.0383	23.3762	23.8272	23.3838
P62878	P62878	E3 ubiquitin-protein ligase RBX1;E3 ubiquitin-protein ligase RBX1, N-terminally processed	Rbx1	25.9075	25.8849	25.9599	25.1114	25.1023	25.0675	4	4	4	30.6	30.6	30.6	12.274	0	93.723	1337000000	66	1252	-3.81466	0.0218312	0	-0.8052	0.8052	25.9075	25.8849	25.9599	25.1114	25.1023	25.0675
P62880;P29387	P62880	Guanine nucleotide-binding protein G(I)/G(S)/G(T) subunit beta-2	Gnb2	28.3253	28.4281	28.0735	28.4672	28.1748	28.3848	14	8	8	47.9	26.8	26.8	37.331	0	290.62	8748800000	162	1253	0.203992	0.806944	0.841379	0.0595	-0.0595	28.3253	28.4281	28.0735	28.4672	28.1748	28.3848
P62889	P62889	60S ribosomal protein L30	Rpl30	30.8205	30.8383	30.8072	30.0192	29.8905	30.0611	9	9	9	67	67	67	12.784	0	189.89	40517000000	294	1254	-3.4353	0.0250784	0	-0.8013	0.8013	30.8205	30.8383	30.8072	30.0192	29.8905	30.0611
P62892	P62892	60S ribosomal protein L39	Rpl39	27.4451	27.4792	27.4848	25.7901	27.2382	26.8009	2	2	2	23.5	23.5	23.5	6.4066	0	17.138	4577300000	40	1255	-1.38929	0.0694874	0.012959	-0.6783	0.6783	27.4451	27.4792	27.4848	25.7901	27.2382	26.8009
P62897;CON__P62894;P00015	P62897	Cytochrome c, somatic	Cycs	29.2129	29.0087	29.1079	28.8246	28.9622	28.965	8	8	8	58.1	58.1	58.1	11.605	0	88.336	15924000000	232	1256	-0.7267	0.173287	0.128177	-0.1457	0.1457	29.2129	29.0087	29.1079	28.8246	28.9622	28.965
P62900	P62900	60S ribosomal protein L31	Rpl31	30.4415	30.442	30.4817	30.1551	30.0308	30.0587	9	9	9	52.8	52.8	52.8	14.463	0	45.891	37086000000	220	1257	-1.62448	0.0617696	0.0107827	-0.3833	0.3833	30.4415	30.442	30.4817	30.1551	30.0308	30.0587
P62908	P62908	40S ribosomal protein S3	Rps3	32.232	32.3247	32.212	31.9391	32.0216	32.0918	23	23	23	81.1	81.1	81.1	26.674	0	223.83	137760000000	803	1258	-0.969878	0.104447	0.0450857	-0.2104	0.2104	32.232	32.3247	32.212	31.9391	32.0216	32.0918
P62911;P17932	P62911	60S ribosomal protein L32	Rpl32	30.2778	30.2848	30.2575	29.6367	29.724	29.6339	12	12	12	54.1	54.1	54.1	15.86	0	56.758	31768000000	372	1259	-2.75726	0.0340994	0.000500751	-0.6411	0.6411	30.2778	30.2848	30.2575	29.6367	29.724	29.6339
P62915	P62915	Transcription initiation factor IIB	Gtf2b	24.1507	24.2342	23.8864	24.4892	24.1893	24.416	5	5	5	19	19	19	34.819	0	10.855	525990000	15	1260	0.835719	0.134525	0.0801255	0.2653	-0.2653	24.1507	24.2342	23.8864	24.4892	24.1893	24.416
P62918	P62918	60S ribosomal protein L8	Rpl8	31.6533	31.6866	31.6569	31.1917	31.1357	31.2153	18	18	18	65	65	65	28.024	0	241.14	77599000000	345	1261	-2.24548	0.0435886	0.000500751	-0.4652	0.4652	31.6533	31.6866	31.6569	31.1917	31.1357	31.2153
P62960;Q9Z2C8	P62960	Nuclease-sensitive element-binding protein 1	Ybx1	31.3792	31.3856	31.3317	30.5533	30.53	30.6091	16	16	11	66.1	66.1	58.7	35.73	0	323.31	58640000000	531	1262	-3.65956	0.0231165	0	-0.8259	0.8259	31.3792	31.3856	31.3317	30.5533	30.53	30.6091
P62962	P62962	Profilin-1	Pfn1	31.57	31.585	31.4799	31.8061	31.7908	31.7584	11	11	6	91.4	91.4	50.7	14.957	0	195.19	97433000000	596	1263	1.06392	0.0900239	0.028804	0.2208	-0.2208	31.57	31.585	31.4799	31.8061	31.7908	31.7584
P62983;P62984;P0CG49;P0CG50	P62983;P62984;P0CG49;P0CG50	Ubiquitin-40S ribosomal protein S27a;Ubiquitin;40S ribosomal protein S27a;Ubiquitin-60S ribosomal protein L40;Ubiquitin;60S ribosomal protein L40;Polyubiquitin-B;Ubiquitin;Polyubiquitin-C;Ubiquitin;Ubiquitin-related 1;Ubiquitin-related 2	Rps27a;Uba52;Ubb;Ubc	30.9452	30.9888	31.0779	30.5045	30.3747	30.4113	9	9	9	57.7	57.7	57.7	17.951	0	65.722	46958000000	563	1264	-2.34265	0.0415136	0.000500751	-0.5775	0.5775	30.9452	30.9888	31.0779	30.5045	30.3747	30.4113
P62996	P62996	Transformer-2 protein homolog beta	Tra2b	29.1605	29.3225	29.1565	28.4658	28.3151	28.3176	13	13	11	45.8	45.8	42.4	33.665	0	120.04	14261000000	223	1265	-3.20866	0.0277167	0	-0.8429	0.8429	29.1605	29.3225	29.1565	28.4658	28.3151	28.3176
P63001;P60764;Q05144	P63001;P60764	Ras-related C3 botulinum toxin substrate 1;Ras-related C3 botulinum toxin substrate 3	Rac1;Rac3	29.2167	29.2067	29.1686	28.8608	28.7157	28.9618	9	8	8	45.3	39.6	39.6	21.45	0	24.183	15150000000	169	1266	-1.33595	0.0719767	0.01404	-0.3459	0.3459	29.2167	29.2067	29.1686	28.8608	28.7157	28.9618
P63005	P63005	Platelet-activating factor acetylhydrolase IB subunit alpha	Pafah1b1	27.8797	27.9298	27.9419	27.9423	28.0518	28.0324	16	16	16	47.3	47.3	47.3	46.67	0	76.835	7298300000	221	1267	0.400897	0.575011	0.612512	0.1026	-0.1026	27.8797	27.9298	27.9419	27.9423	28.0518	28.0324
P63017	P63017	Heat shock cognate 71 kDa protein	Hspa8	34.45	34.4342	34.4298	34.173	34.1867	34.2891	48	47	32	69.3	69.3	49.2	70.87	0	323.31	591320000000	2099	1270	-0.976194	0.103016	0.0431242	-0.2475	0.2475	34.45	34.4342	34.4298	34.173	34.1867	34.2891
P63024;P63044	P63024	Vesicle-associated membrane protein 3	Vamp3	27.8287	27.9393	27.7601	27.8043	27.8279	27.824	5	5	5	55.3	55.3	55.3	11.48	0	101.79	6630400000	144	1271	-0.0987459	0.908415	0.922153	-0.0047	0.0047	27.8287	27.9393	27.7601	27.8043	27.8279	27.824
P63028	P63028	Translationally-controlled tumor protein	Tpt1	29.8164	29.9193	29.9584	29.5733	29.6325	29.6112	10	10	10	45.9	45.9	45.9	19.462	0	71.806	27148000000	216	1272	-1.24015	0.0763878	0.0161889	-0.3081	0.3081	29.8164	29.9193	29.9584	29.5733	29.6325	29.6112
P63030	P63030	Mitochondrial pyruvate carrier 1	Mpc1	25.415	25.0744	25.3024	25.9412	25.887	25.9227	3	3	3	15.6	15.6	15.6	12.454	0	3.6481	1731000000	50	1273	2.2407	0.0436562	0.000500751	0.6203	-0.6203	25.415	25.0744	25.3024	25.9412	25.887	25.9227
P63037	P63037	DnaJ homolog subfamily A member 1	Dnaja1	29.3505	29.543	29.3588	28.7375	28.7371	28.7524	18	18	18	56.4	56.4	56.4	44.868	0	170.05	15563000000	239	1274	-2.66806	0.035475	0.000500751	-0.6213	0.6213	29.3505	29.543	29.3588	28.7375	28.7371	28.7524
P63038	P63038	60 kDa heat shock protein, mitochondrial	Hspd1	34.2628	34.1409	34.1093	34.3587	34.2871	34.2873	53	53	53	82.9	82.9	82.9	60.955	0	323.31	575460000000	1755	1275	0.577416	0.326187	0.324035	0.1464	-0.1464	34.2628	34.1409	34.1093	34.3587	34.2871	34.2873
P63073	P63073	Eukaryotic translation initiation factor 4E	Eif4e	28.3946	28.3884	28.4318	28.0952	27.9486	28.0351	7	7	7	42.9	42.9	42.9	25.053	0	62.165	8174700000	153	1276	-1.61358	0.0620157	0.0111199	-0.3595	0.3595	28.3946	28.3884	28.4318	28.0952	27.9486	28.0351
P63085;Q6P5G0	P63085	Mitogen-activated protein kinase 1	Mapk1	27.9289	28.0977	28.0197	27.9721	28.1148	28.1177	17	13	13	54.5	41.6	41.6	41.275	0	51.691	7957500000	190	1278	0.204148	0.806838	0.841379	0.0951	-0.0951	27.9289	28.0977	28.0197	27.9721	28.1148	28.1177
P63087	P63087	Serine/threonine-protein phosphatase PP1-gamma catalytic subunit	Ppp1cc	28.2199	27.5557	28.2881	27.8509	28.0196	27.9343	18	3	3	51.4	11.5	11.5	36.983	0	25.646	6225800000	32	1279	-0.201344	0.809863	0.842142	-0.2856	0.2856	28.2199	27.5557	28.2881	27.8509	28.0196	27.9343
P63094;Q6R0H7;Q8CGK7	P63094;Q6R0H7	Guanine nucleotide-binding protein G(s) subunit alpha isoforms short;Guanine nucleotide-binding protein G(s) subunit alpha isoforms XLas	Gnas	27.4651	27.5545	27.4184	27.1325	27.2352	27.1476	11	10	10	30.7	27.9	27.9	45.663	0	34.152	4352700000	139	1280	-1.27527	0.0749382	0.0156729	-0.3175	0.3175	27.4651	27.5545	27.4184	27.1325	27.2352	27.1476
P63101	P63101	14-3-3 protein zeta/delta	Ywhaz	32.6057	32.6051	32.5597	32.9693	32.8509	32.9164	21	18	15	75.9	65.7	59.2	27.771	0	323.31	213640000000	683	1281	1.41566	0.0684276	0.0126996	0.3113	-0.3113	32.6057	32.6051	32.5597	32.9693	32.8509	32.9164
P63154	P63154	Crooked neck-like protein 1	Crnkl1	27.0452	26.9787	27.1157	26.574	26.2539	26.3464	13	13	13	19.3	19.3	19.3	83.415	0	41.375	2906500000	44	1283	-2.23579	0.0437464	0.000500751	-0.6988	0.6988	27.0452	26.9787	27.1157	26.574	26.2539	26.3464
P63158	P63158	High mobility group protein B1	Hmgb1	31.8539	31.9439	31.7839	31.0079	31.2461	31.2224	18	18	16	54.4	54.4	44.7	24.893	0	217.91	94942000000	658	1284	-2.51717	0.0380912	0.000500751	-0.6315	0.6315	31.8539	31.9439	31.7839	31.0079	31.2461	31.2224
P63166	P63166	Small ubiquitin-related modifier 1	Sumo1	27.3856	27.5818	27.4045	27.233	27.2947	27.3475	6	6	6	57.4	57.4	57.4	11.557	0	34.567	4556500000	73	1285	-0.635067	0.256752	0.236633	-0.1098	0.1098	27.3856	27.5818	27.4045	27.233	27.2947	27.3475
P63168	P63168	Dynein light chain 1, cytoplasmic	Dynll1	25.5847	25.3315	25.4732	23.2741	23.6751	23.4556	4	2	2	62.9	38.2	38.2	10.366	0	61.025	1465400000	64	1286	-6.09785	0.0105996	0	-2.0176	2.0176	25.5847	25.3315	25.4732	23.2741	23.6751	23.4556
P63242;Q8BGY2	P63242;Q8BGY2	Eukaryotic translation initiation factor 5A-1;Eukaryotic translation initiation factor 5A-2	Eif5a;Eif5a2	31.1982	31.2848	31.4292	30.5713	30.6827	30.6798	16	16	16	72.7	72.7	72.7	16.832	0	295.61	65228000000	442	1287	-2.47266	0.0387451	0.000500751	-0.605	0.605	31.1982	31.2848	31.4292	30.5713	30.6827	30.6798
P63254	P63254	Cysteine-rich protein 1	Crip1	27.3398	27.6265	27.7701	29.3156	29.2668	29.2798	5	5	5	71.4	71.4	71.4	8.5497	0	29.642	11667000000	125	1288	5.38439	0.0129448	0	1.6533	-1.6533	27.3398	27.6265	27.7701	29.3156	29.2668	29.2798
P63260	P63260	Actin, cytoplasmic 2;Actin, cytoplasmic 2, N-terminally processed	Actg1	36.2755	36.3629	36.2845	35.9506	35.9685	35.9796	28	28	1	80	80	4.5	41.792	0	323.31	2328700000000	2633	1289	-1.55882	0.0638329	0.011446	-0.316	0.316	36.2755	36.3629	36.2845	35.9506	35.9685	35.9796
P63276	P63276	40S ribosomal protein S17	Rps17	31.3084	31.0137	31.1415	30.7618	30.7157	30.8185	13	13	13	65.9	65.9	65.9	15.524	0	323.31	58650000000	323	1291	-1.38825	0.0695556	0.012959	-0.3797	0.3797	31.3084	31.0137	31.1415	30.7618	30.7157	30.8185
P63280	P63280	SUMO-conjugating enzyme UBC9	Ube2i	26.83	26.7277	26.6007	25.9164	26.3873	26.2264	5	5	5	32.9	32.9	32.9	18.007	0	16.299	2487800000	39	1292	-1.58112	0.0630021	0.011446	-0.5013	0.5013	26.83	26.7277	26.6007	25.9164	26.3873	26.2264
P63321	P63321	Ras-related protein Ral-A	Rala	26.9074	26.8593	26.9463	26.4785	26.4298	26.4656	7	5	5	32	23.3	23.3	23.553	0	35.188	2855200000	78	1293	-2.03751	0.0480282	0.00140581	-0.4418	0.4418	26.9074	26.8593	26.9463	26.4785	26.4298	26.4656
P63323	P63323	40S ribosomal protein S12	Rps12	30.2179	30.2741	30.2479	29.811	29.9446	29.852	8	8	8	62.9	62.9	62.9	14.525	0	137.58	31019000000	204	1294	-1.62184	0.0618568	0.0111199	-0.3959	0.3959	30.2179	30.2741	30.2479	29.811	29.9446	29.852
P63325	P63325	40S ribosomal protein S10	Rps10	30.5043	30.5607	30.5487	30.0406	30.1172	30.0724	13	12	12	63.6	59.4	59.4	18.916	0	113.26	38202000000	279	1295	-2.11477	0.046116	0.000953743	-0.4763	0.4763	30.5043	30.5607	30.5487	30.0406	30.1172	30.0724
P63328	P63328	Serine/threonine-protein phosphatase 2B catalytic subunit alpha isoform	Ppp3ca	26.0662	26.1045	26.0665	26.3145	26.4206	26.3596	8	8	5	17.7	17.7	11.7	58.643	0	16.612	2022700000	68	1296	1.28022	0.0746702	0.0156729	0.2931	-0.2931	26.0662	26.1045	26.0665	26.3145	26.4206	26.3596
P63330	P63330	Serine/threonine-protein phosphatase 2A catalytic subunit alpha isoform	Ppp2ca	29.1525	29.276	29.0805	29.0294	28.9887	29.0552	14	14	2	57	57	6.8	35.608	0	323.31	16691000000	303	1297	-0.580289	0.32235	0.318538	-0.1231	0.1231	29.1525	29.276	29.0805	29.0294	28.9887	29.0552
P67778	P67778	Prohibitin	Phb	31.7737	31.7309	31.6387	31.8804	32.0065	31.9424	19	19	19	76.5	76.5	76.5	29.82	0	279.66	98542000000	386	1298	0.937309	0.111005	0.0530528	0.2115	-0.2115	31.7737	31.7309	31.6387	31.8804	32.0065	31.9424
P67871	P67871	Casein kinase II subunit beta	Csnk2b	27.4393	27.8701	27.4829	27.2265	27.2799	27.3027	8	8	8	49.3	49.3	49.3	24.942	0	27.693	5149900000	47	1299	-0.996869	0.0993677	0.0395618	-0.203	0.203	27.4393	27.8701	27.4829	27.2265	27.2799	27.3027
P67984	P67984	60S ribosomal protein L22	Rpl22	29.8581	29.8788	29.7297	29.2817	29.4825	29.3398	7	7	6	59.4	59.4	53.1	14.759	0	73.684	21261000000	155	1300	-1.70931	0.0594124	0.0101958	-0.5183	0.5183	29.8581	29.8788	29.7297	29.2817	29.4825	29.3398
P68037	P68037	Ubiquitin-conjugating enzyme E2 L3	Ube2l3	28.9509	29.0072	29.153	28.9243	28.8669	28.8635	9	9	9	70.1	70.1	70.1	17.861	0	109.13	13677000000	159	1302	-0.600449	0.296371	0.287326	-0.1403	0.1403	28.9509	29.0072	29.153	28.9243	28.8669	28.8635
P68040	P68040	Guanine nucleotide-binding protein subunit beta-2-like 1;Guanine nucleotide-binding protein subunit beta-2-like 1, N-terminally processed	Gnb2l1	31.6876	31.7779	31.6963	31.3018	31.3218	31.2392	22	22	22	83.3	83.3	83.3	35.076	0	323.31	87331000000	626	1303	-1.89889	0.0527523	0.00489324	-0.3945	0.3945	31.6876	31.7779	31.6963	31.3018	31.3218	31.2392
P68134;P68033;P62737;P63268	P68134;P68033;P62737;P63268	Actin, alpha skeletal muscle;Actin, alpha cardiac muscle 1;Actin, aortic smooth muscle;Actin, gamma-enteric smooth muscle	Acta1;Actc1;Acta2;Actg2	30.6517	31.0298	30.4844	30.5763	30.4556	30.0945	20	6	6	52.8	26	26	42.051	0	81.969	51728000000	180	1301	-0.851914	0.130706	0.0762396	-0.1961	0.1961	30.6517	31.0298	30.4844	30.5763	30.4556	30.0945
P68254	P68254	14-3-3 protein theta	Ywhaq	30.2956	30.4452	30.2372	30.0746	30.0503	30.1327	19	14	13	69	55.1	52.2	27.778	0	323.31	34182000000	392	1305	-0.935872	0.11118	0.053286	-0.221	0.221	30.2956	30.4452	30.2372	30.0746	30.0503	30.1327
P68368	P68368	Tubulin alpha-4A chain	Tuba4a	28.8398	28.4197	28.4877	26.9142	26.9983	27.6304	24	3	3	59.8	10	10	49.924	0	33.065	7145300000	84	1306	-3.10851	0.0289795	0	-1.4894	1.4894	28.8398	28.4197	28.4877	26.9142	26.9983	27.6304
P68372;CON__ENSEMBL:ENSBTAP00000025008;A2AQ07	P68372	Tubulin beta-4B chain	Tubb4b	33.8642	33.9349	33.8722	33.4389	33.5433	33.5093	30	30	1	74.2	74.2	2.7	49.83	0	323.31	477840000000	1921	1307	-1.72478	0.0589489	0.00990917	-0.3629	0.3629	33.8642	33.9349	33.8722	33.4389	33.5433	33.5093
P68373;Q9JJZ2	P68373;Q9JJZ2	Tubulin alpha-1C chain;Tubulin alpha-8 chain	Tuba1c;Tuba8	29.1924	29.3271	29.2399	27.86	28.0013	28.1989	27	5	3	65.9	14.5	11.4	49.909	0	63.422	13563000000	101	1308	-4.16717	0.0190576	0	-1.2386	1.2386	29.1924	29.3271	29.2399	27.86	28.0013	28.1989
P68510	P68510	14-3-3 protein eta	Ywhah	29.8856	30.0222	29.8388	30.1683	30.0398	30.0962	19	15	14	69.1	59.3	55.3	28.211	0	204.5	31226000000	332	1311	0.72502	0.174486	0.129473	0.2106	-0.2106	29.8856	30.0222	29.8388	30.1683	30.0398	30.0962
P69566	P69566	Ran-binding protein 9	Ranbp9	24.6009	24.5085	24.5455	24.2191	24.1986	24.1865	5	5	4	11.3	11.3	8.7	71.011	0	6.1067	595580000	4	1312	-1.60301	0.0623717	0.0114083	-0.3469	0.3469	24.6009	24.5085	24.5455	24.2191	24.1986	24.1865
P70122	P70122	Ribosome maturation protein SBDS	Sbds	27.2156	27.2665	27.2989	26.8719	27.138	27.0801	13	13	13	48.4	48.4	48.4	28.78	0	45.154	3813200000	116	1313	-0.83954	0.13339	0.0782857	-0.1864	0.1864	27.2156	27.2665	27.2989	26.8719	27.138	27.0801
P70124	P70124	Serpin B5	Serpinb5	27.5335	27.627	27.556	26.2063	26.061	26.1336	15	15	15	54.9	54.9	54.9	42.111	0	100.61	3707100000	89	1314	-5.9807	0.0109153	0	-1.4224	1.4224	27.5335	27.627	27.556	26.2063	26.061	26.1336
P70158	P70158	Acid sphingomyelinase-like phosphodiesterase 3a	Smpdl3a	24.3155	24.5037	25.053	27.7333	27.4759	27.7123	10	10	10	31.2	31.2	31.2	49.857	0	110.06	3160300000	63	1315	7.07866	0.00861524	0	3.2086	-3.2086	24.3155	24.5037	25.053	27.7333	27.4759	27.7123
P70168	P70168	Importin subunit beta-1	Kpnb1	31.0038	31.1427	31.1072	30.5888	30.6362	30.6196	31	31	31	43.7	43.7	43.7	97.183	0	316.85	54457000000	749	1316	-2.00798	0.0486326	0.00140581	-0.4876	0.4876	31.0038	31.1427	31.1072	30.5888	30.6362	30.6196
P70193	P70193	Leucine-rich repeats and immunoglobulin-like domains protein 1	Lrig1	22.2828	22.2361	22.1197	NaN	NaN	NaN	3	3	3	3.1	3.1	3.1	119.15	0.00021524	3.2348	51834000	2	1317	-46.7642	0.000653946	0	-14.3161	14.3161	22.2828	22.2361	22.1197	7.92	7.92	7.92
P70195	P70195	Proteasome subunit beta type-7	Psmb7	28.2958	28.4368	28.3605	28.3305	28.4701	28.501	11	11	11	28.5	28.5	28.5	29.891	0	62.002	10404000000	236	1318	0.271043	0.736306	0.774724	0.1096	-0.1096	28.2958	28.4368	28.3605	28.3305	28.4701	28.501
P70202	P70202	Latexin	Lxn	25.5935	25.7588	25.6884	25.7138	25.5377	25.6577	3	3	3	17.6	17.6	17.6	25.492	0	19.961	1367900000	29	1319	-0.16817	0.843186	0.868409	-0.0307	0.0307	25.5935	25.7588	25.6884	25.7138	25.5377	25.6577
P70227	P70227	Inositol 1,4,5-trisphosphate receptor type 3	Itpr3	29.3854	29.3483	29.2316	28.8931	28.7979	28.868	60	60	54	28.8	28.8	26.9	304.27	0	323.31	15362000000	433	1320	-1.91808	0.0514724	0.00314748	-0.4803	0.4803	29.3854	29.3483	29.2316	28.8931	28.7979	28.868
P70236	P70236	Dual specificity mitogen-activated protein kinase kinase 6	Map2k6	23.2821	23.1607	23.1376	23.5195	24.0194	24.1894	6	4	4	20.1	15.3	15.3	37.432	0	10.58	362870000	26	1321	1.80808	0.0556615	0.00728051	0.8587	-0.8587	23.2821	23.1607	23.1376	23.5195	24.0194	24.1894
P70245	P70245	3-beta-hydroxysteroid-Delta(8),Delta(7)-isomerase	Ebp	27.4541	27.4741	26.9996	27.4375	27.577	27.6259	3	3	3	15.2	15.2	15.2	26.215	0	14.415	4746100000	64	1322	0.669293	0.221558	0.19133	0.1229	-0.1229	27.4541	27.4741	26.9996	27.4375	27.577	27.6259
P70265	P70265	6-phosphofructo-2-kinase/fructose-2,6-bisphosphatase 2;6-phosphofructo-2-kinase;Fructose-2,6-bisphosphatase	Pfkfb2	24.3894	24.4468	24.4517	24.3847	24.5766	24.6711	6	5	5	11.2	9.2	9.2	59.925	0	6.8649	610020000	9	1323	0.415166	0.555273	0.592648	0.1298	-0.1298	24.3894	24.4468	24.4517	24.3847	24.5766	24.6711
P70268	P70268	Serine/threonine-protein kinase N1	Pkn1	24.2208	24.813	24.5318	24.0763	24.5327	24.0365	7	7	7	8.1	8.1	8.1	104.41	0	11.196	593130000	27	1324	-0.72396	0.175001	0.129913	-0.4555	0.4555	24.2208	24.813	24.5318	24.0763	24.5327	24.0365
P70269	P70269	Cathepsin E	Ctse	24.5908	24.9124	24.6569	NaN	NaN	22.3145	3	3	3	7.6	7.6	7.6	42.937	0	4.3263	375110000	9	1325	-2.51733	0.0380686	0.000500751	-16.7369	16.7369	24.5908	24.9124	24.6569	7.92	7.92	22.3145
P70277	P70277	Alpha-N-acetylgalactosaminide alpha-2,6-sialyltransferase 2	St6galnac2	NaN	NaN	NaN	23.1517	NaN	23.7568	2	2	2	5.6	5.6	5.6	42.481	0.0012733	2.9748	59375000	1	1326	1.90665	0.052065	0.0044603	15.2317	-15.2317	7.92	7.92	7.92	23.1517	7.92	23.7568
P70279	P70279	Surfeit locus protein 6	Surf6	24.2859	24.3299	24.455	23.4699	24.8934	24.3889	6	6	6	17.7	17.7	17.7	41.234	0	9.9858	625960000	11	1327	-0.174166	0.837669	0.865695	0.059	-0.059	24.2859	24.3299	24.455	23.4699	24.8934	24.3889
P70280	P70280	Vesicle-associated membrane protein 7	Vamp7	24.9181	25.029	24.986	24.6122	24.801	24.6163	4	4	4	21.4	21.4	21.4	24.967	0	14.183	772820000	32	1328	-1.15787	0.0810811	0.0199086	-0.3697	0.3697	24.9181	25.029	24.986	24.6122	24.801	24.6163
P70288	P70288	Histone deacetylase 2	Hdac2	26.909	26.8421	26.8851	26.1347	26.1232	26.3027	12	7	7	30.9	19.9	19.9	55.302	0	27.436	2839400000	69	1329	-2.75398	0.0341671	0.000500751	-0.7504	0.7504	26.909	26.8421	26.8851	26.1347	26.1232	26.3027
P70290	P70290	55 kDa erythrocyte membrane protein	Mpp1	27.496	27.4138	27.4874	28.9947	29.0072	28.8978	22	22	22	73.2	73.2	73.2	52.227	0	274.74	9312000000	172	1330	6.43281	0.00962999	0	1.5073	-1.5073	27.496	27.4138	27.4874	28.9947	29.0072	28.8978
P70295	P70295	Ancient ubiquitous protein 1	Aup1	26.6885	26.5338	26.447	26.2916	26.5185	26.4401	9	9	9	27.8	27.8	27.8	46.121	0	88.256	2491500000	127	1331	-0.486707	0.452768	0.478051	-0.0937	0.0937	26.6885	26.5338	26.447	26.2916	26.5185	26.4401
P70296;Q8VIN1	P70296	Phosphatidylethanolamine-binding protein 1;Hippocampal cholinergic neurostimulating peptide	Pebp1	30.088	29.9349	30.1052	30.1365	30.1743	30.1732	13	13	13	93.6	93.6	93.6	20.83	0	213.12	31385000000	280	1332	0.483163	0.457928	0.484288	0.0852	-0.0852	30.088	29.9349	30.1052	30.1365	30.1743	30.1732
P70297	P70297	Signal transducing adapter molecule 1	Stam	27.0019	26.8916	26.8284	26.9181	26.5711	26.7841	12	12	10	28.8	28.8	25.4	59.771	0	73.929	3119000000	78	1333	-0.493447	0.442934	0.466684	-0.1075	0.1075	27.0019	26.8916	26.8284	26.9181	26.5711	26.7841
P70302	P70302	Stromal interaction molecule 1	Stim1	26.2425	26.1759	26.2885	26.6757	26.7609	26.7622	10	10	10	19.3	19.3	19.3	77.566	0	39.758	2427100000	84	1334	2.13027	0.0458437	0.000953743	0.5184	-0.5184	26.2425	26.1759	26.2885	26.6757	26.7609	26.7622
P70303	P70303	CTP synthase 2	Ctps2	23.3964	23.5347	23.2508	23.6089	23.1529	23.4892	4	2	2	8.5	4.1	4.1	65.514	0	5.2796	287070000	8	1335	0.0659575	0.939128	0.950154	0.0928	-0.0928	23.3964	23.5347	23.2508	23.6089	23.1529	23.4892
P70318	P70318	Nucleolysin TIAR	Tial1	26.6849	26.4611	26.3483	25.558	25.7062	25.529	8	8	5	23.5	23.5	15.1	43.388	0	26.359	1942900000	61	1336	-2.97037	0.0307609	0	-0.9031	0.9031	26.6849	26.4611	26.3483	25.558	25.7062	25.529
P70333	P70333	Heterogeneous nuclear ribonucleoprotein H2	Hnrnph2	27.8597	27.8637	27.7307	27.2017	27.0049	27.1111	15	8	8	47.7	27.6	27.6	49.279	0	109.24	5826100000	155	1337	-2.72107	0.0346181	0.000500751	-0.7486	0.7486	27.8597	27.8637	27.7307	27.2017	27.0049	27.1111
P70335	P70335	Rho-associated protein kinase 1	Rock1	25.7034	25.5291	25.6277	25.5684	25.5468	25.6986	17	13	13	13.1	10	10	158.17	0	21.505	1259400000	43	1338	-0.0596616	0.944658	0.955257	-0.0593	0.0593	25.7034	25.5291	25.6277	25.5684	25.5468	25.6986
P70336	P70336	Rho-associated protein kinase 2	Rock2	27.222	27.3253	27.3006	27.5154	27.4643	27.5208	30	30	26	24.1	24.1	21.1	160.58	0	59.143	4628900000	117	1339	0.962657	0.106086	0.0475763	0.2148	-0.2148	27.222	27.3253	27.3006	27.5154	27.4643	27.5208
P70349	P70349	Histidine triad nucleotide-binding protein 1	Hint1	28.7874	29.0102	29.0306	29.3164	29.4032	29.3638	9	9	9	78.6	78.6	78.6	13.777	0	60.305	15713000000	100	1340	1.53919	0.0643316	0.011446	0.3536	-0.3536	28.7874	29.0102	29.0306	29.3164	29.4032	29.3638
P70353	P70353	Nuclear transcription factor Y subunit gamma	Nfyc	23.8423	24.0657	23.6684	23.4527	23.2431	23.5222	3	3	3	8.7	8.7	8.7	37.253	0	4.108	341200000	21	1341	-1.36249	0.070737	0.0139236	-0.3896	0.3896	23.8423	24.0657	23.6684	23.4527	23.2431	23.5222
P70362	P70362	Ubiquitin fusion degradation protein 1 homolog	Ufd1l	25.0086	25.3512	25.1846	25.3233	25.0976	25.1798	5	5	5	16	16	16	34.481	0	10.985	949570000	34	1342	0.0607566	0.943643	0.954355	-0.0048	0.0048	25.0086	25.3512	25.1846	25.3233	25.0976	25.1798
P70372	P70372	ELAV-like protein 1	Elavl1	30.4622	30.4378	30.422	29.5852	29.5269	29.5107	16	16	16	57.1	57.1	57.1	36.169	0	160.55	32103000000	416	1344	-4.17577	0.0189899	0	-0.9109	0.9109	30.4622	30.4378	30.422	29.5852	29.5269	29.5107
P70388	P70388	DNA repair protein RAD50	Rad50	27.4263	27.4924	27.5408	26.7367	26.8673	26.8853	23	23	23	18.5	18.5	18.5	153.49	0	67.607	4032100000	157	1345	-2.65465	0.0356554	0.000500751	-0.6251	0.6251	27.4263	27.4924	27.5408	26.7367	26.8673	26.8853
P70398	P70398	Probable ubiquitin carboxyl-terminal hydrolase FAF-X	Usp9x	27.4083	27.5685	27.3484	27.7858	27.7412	27.7992	33	33	33	13.9	13.9	13.9	290.71	0	137.4	5443000000	203	1346	1.29329	0.0739135	0.0155226	0.3775	-0.3775	27.4083	27.5685	27.3484	27.7858	27.7412	27.7992
P70399	P70399	Tumor suppressor p53-binding protein 1	Tp53bp1	24.8585	24.9826	25.2991	23.4428	23.794	23.2229	7	7	7	6	6	6	211.34	0	37.314	557830000	19	1347	-3.88283	0.0212675	0	-1.5398	1.5398	24.8585	24.9826	25.2991	23.4428	23.794	23.2229
P70403	P70403	Protein CASP	Cux1	25.6645	25.4766	25.507	25.2585	24.9218	24.7886	8	8	2	19	19	5.3	77.268	0	36.885	1113400000	21	1348	-1.63921	0.06126	0.0107827	-0.5852	0.5852	25.6645	25.4766	25.507	25.2585	24.9218	24.7886
P70404	P70404	Isocitrate dehydrogenase [NAD] subunit gamma 1, mitochondrial	Idh3g	29.2598	29.3054	29.1044	29.0686	29.2224	29.0257	15	15	15	44.5	44.5	44.5	42.785	0	323.31	18166000000	343	1349	-0.427369	0.538574	0.570752	-0.1912	0.1912	29.2598	29.3054	29.1044	29.0686	29.2224	29.0257
P70419	P70419	Polypeptide N-acetylgalactosaminyltransferase 3	Galnt3	27.0047	26.9518	26.8271	26.0716	25.7255	25.9466	11	11	9	22.3	22.3	19.3	72.931	0	49.603	2591900000	57	1350	-3.33254	0.0261382	0	-1.0052	1.0052	27.0047	26.9518	26.8271	26.0716	25.7255	25.9466
P70424;Q61527;Q80XI6;Q66L42;Q3U1V8	P70424;Q61527	Receptor tyrosine-protein kinase erbB-2;Receptor tyrosine-protein kinase erbB-4;ERBB4 intracellular domain	Erbb2;Erbb4	22.8237	22.9559	22.8632	22.9701	23.066	23.1338	3	3	2	2.4	2.4	1.8	138.58	0.0095909	1.6987	210630000	3	1351	0.698431	0.192294	0.150892	0.2028	-0.2028	22.8237	22.9559	22.8632	22.9701	23.066	23.1338
P70441	P70441	Na(+)/H(+) exchange regulatory cofactor NHE-RF1	Slc9a3r1	29.5996	29.6885	29.5975	30.9877	31.0711	31.1194	26	26	26	75.5	75.5	75.5	38.6	0	317.14	41084000000	463	1352	5.99253	0.0108928	0	1.4715	-1.4715	29.5996	29.6885	29.5975	30.9877	31.0711	31.1194
P70444	P70444	BH3-interacting domain death agonist;BH3-interacting domain death agonist p15;BH3-interacting domain death agonist p13;BH3-interacting domain death agonist p11	Bid	23.4846	23.2393	23.6734	23.3396	23.2222	23.4558	2	2	2	18.5	18.5	18.5	21.951	0	8.6938	292490000	10	1353	-0.380517	0.60272	0.644782	-0.145	0.145	23.4846	23.2393	23.6734	23.3396	23.2222	23.4558
P70452	P70452	Syntaxin-4	Stx4	25.4749	25.6127	25.7999	25.7682	25.6235	25.8132	6	6	6	25.8	25.8	25.8	34.165	0	47.899	1429600000	52	1355	0.352428	0.638443	0.679971	0.1555	-0.1555	25.4749	25.6127	25.7999	25.7682	25.6235	25.8132
P70460	P70460	Vasodilator-stimulated phosphoprotein	Vasp	28.6889	28.7576	28.7204	28.8563	28.9285	28.938	15	15	15	46.1	46.1	46.1	39.666	0	96.633	12506000000	281	1356	0.832613	0.135208	0.0808196	0.2081	-0.2081	28.6889	28.7576	28.7204	28.8563	28.9285	28.938
P70665	P70665	Sialate O-acetylesterase;Sialate O-acetylesterase small subunit;Sialate O-acetylesterase large subunit	Siae	24.1908	24.094	24.1002	24.7554	24.5575	24.8227	3	3	3	7.4	7.4	7.4	60.775	0	10.823	568730000	22	1357	2.11795	0.0460709	0.000953743	0.6552	-0.6552	24.1908	24.094	24.1002	24.7554	24.5575	24.8227
P70670;Q60817	P70670;Q60817	Nascent polypeptide-associated complex subunit alpha, muscle-specific form;Nascent polypeptide-associated complex subunit alpha	Naca	29.7834	29.7715	29.8595	29.1772	29.3638	29.2249	8	8	8	4.7	4.7	4.7	220.5	0	177.47	20494000000	192	1358	-2.17719	0.0449647	0.000500751	-0.5585	0.5585	29.7834	29.7715	29.8595	29.1772	29.3638	29.2249
P70671	P70671	Interferon regulatory factor 3	Irf3	25.5159	25.592	25.5832	25.3305	25.2602	25.3269	5	5	5	16.2	16.2	16.2	46.852	0	18.322	1158400000	21	1359	-1.15533	0.0814943	0.0201954	-0.2563	0.2563	25.5159	25.592	25.5832	25.3305	25.2602	25.3269
P70677	P70677	Caspase-3;Caspase-3 subunit p17;Caspase-3 subunit p12	Casp3	27.0432	27.0056	26.9298	27.0337	27.2513	27.1296	7	7	7	23.5	23.5	23.5	31.474	0	28.912	3601300000	83	1360	0.556301	0.354553	0.359772	0.124	-0.124	27.0432	27.0056	26.9298	27.0337	27.2513	27.1296
P70695	P70695	Fructose-1,6-bisphosphatase isozyme 2	Fbp2	29.1729	29.2721	29.3081	30.5551	30.4825	30.5895	18	18	17	60.8	60.8	58.7	36.947	0	323.31	31889000000	393	1361	5.35219	0.013035	0	1.283	-1.283	29.1729	29.2721	29.3081	30.5551	30.4825	30.5895
P70697	P70697	Uroporphyrinogen decarboxylase	Urod	26.3214	26.2986	26.4327	26.4583	26.4797	26.456	10	10	10	33.2	33.2	33.2	40.691	0	63.348	2623900000	125	1362	0.490146	0.447788	0.472695	0.1369	-0.1369	26.3214	26.2986	26.4327	26.4583	26.4797	26.456
P70698	P70698	CTP synthase 1	Ctps1	28.1924	28.2012	28.2028	27.1945	27.1793	27.1358	18	18	16	33.7	33.7	29.3	66.682	0	84.692	5868300000	170	1363	-4.94955	0.0146812	0	-1.0219	1.0219	28.1924	28.2012	28.2028	27.1945	27.1793	27.1358
P70699	P70699	Lysosomal alpha-glucosidase	Gaa	25.6148	25.7743	25.9082	24.9864	25.2783	25.0207	10	10	10	14.8	14.8	14.8	106.25	0	33.983	1373200000	45	1364	-2.12758	0.0459339	0.000953743	-0.7536	0.7536	25.6148	25.7743	25.9082	24.9864	25.2783	25.0207
P70700	P70700	DNA-directed RNA polymerase I subunit RPA2	Polr1b	24.2128	24.4225	24.3162	22.5008	22.6117	22.2619	5	5	5	5.4	5.4	5.4	128.21	0	16.918	339310000	25	1365	-6.00363	0.0108702	0	-1.8154	1.8154	24.2128	24.4225	24.3162	22.5008	22.6117	22.2619
P70704;P98200	P70704	Phospholipid-transporting ATPase IA	Atp8a1	23.6302	23.2801	23.8605	23.4624	23.302	23.4785	4	4	4	5.1	5.1	5.1	131.41	0	4.9099	284750000	3	1366	-0.478312	0.465133	0.492662	-0.1678	0.1678	23.6302	23.2801	23.8605	23.4624	23.302	23.4785
P80313	P80313	T-complex protein 1 subunit eta	Cct7	31.2657	31.3939	31.2733	31.1156	31.1506	31.1397	33	33	33	65.1	65.1	65.1	59.652	0	323.31	70996000000	769	1367	-0.754605	0.160592	0.11397	-0.1336	0.1336	31.2657	31.3939	31.2733	31.1156	31.1506	31.1397
P80314	P80314	T-complex protein 1 subunit beta	Cct2	31.8682	31.8976	31.9305	31.7983	31.7855	31.7612	40	40	40	79.8	79.8	79.8	57.477	0	323.31	107310000000	1012	1368	-0.554904	0.356103	0.361752	-0.1121	0.1121	31.8682	31.8976	31.9305	31.7983	31.7855	31.7612
P80315	P80315	T-complex protein 1 subunit delta	Cct4	31.7285	31.7266	31.6667	31.5692	31.4465	31.4655	33	33	33	75.5	75.5	75.5	58.066	0	323.31	92240000000	816	1369	-0.915695	0.115649	0.0587717	-0.2611	0.2611	31.7285	31.7266	31.6667	31.5692	31.4465	31.4655
P80316	P80316	T-complex protein 1 subunit epsilon	Cct5	31.1738	31.2318	31.2162	30.9793	30.9942	31.0128	35	35	35	73	73	73	59.623	0	323.31	67033000000	762	1370	-1.00943	0.0974998	0.0372747	-0.222	0.222	31.1738	31.2318	31.2162	30.9793	30.9942	31.0128
P80317	P80317	T-complex protein 1 subunit zeta	Cct6a	31.2505	31.296	31.3204	31.2197	31.2277	31.1486	26	26	22	53.3	53.3	47.3	58.004	0	298.76	66876000000	583	1371	-0.405975	0.567972	0.606541	-0.0763	0.0763	31.2505	31.296	31.3204	31.2197	31.2277	31.1486
P80318	P80318	T-complex protein 1 subunit gamma	Cct3	32.1411	32.2732	32.2771	31.9428	31.9192	32.0313	42	42	42	69	69	69	60.629	0	303.71	128000000000	980	1372	-1.08042	0.0878542	0.0274795	-0.3304	0.3304	32.1411	32.2732	32.2771	31.9428	31.9192	32.0313
P81117	P81117	Nucleobindin-2;Nesfatin-1	Nucb2	26.5572	26.4209	26.5916	25.1363	25.606	25.468	10	10	10	31	31	31	50.304	0	71.484	1779200000	57	1373	-3.30512	0.0266569	0	-1.0892	1.0892	26.5572	26.4209	26.5916	25.1363	25.606	25.468
P83093	P83093	Stromal interaction molecule 2	Stim2	23.1397	23.6851	22.9462	22.4606	22.5933	22.6075	3	3	3	5.6	5.6	5.6	83.924	0	8.2625	207180000	5	1374	-1.68994	0.0598079	0.0101958	-0.5464	0.5464	23.1397	23.6851	22.9462	22.4606	22.5933	22.6075
P83741;Q80UE6	P83741;Q80UE6	Serine/threonine-protein kinase WNK1;Serine/threonine-protein kinase WNK4	Wnk1;Wnk4	23.5467	23.6814	23.9039	23.2849	23.0194	23.1085	4	4	2	1.5	1.5	1.1	250.93	0	14.356	307990000	19	1375	-1.79013	0.0565797	0.00762389	-0.5729	0.5729	23.5467	23.6814	23.9039	23.2849	23.0194	23.1085
P83870	P83870	PHD finger-like domain-containing protein 5A	Phf5a	27.0776	27.2363	27.0103	26.4349	26.2532	26.438	7	7	7	61.8	61.8	61.8	12.405	0	45.643	3008800000	51	1376	-2.61057	0.0365816	0.000500751	-0.6427	0.6427	27.0776	27.2363	27.0103	26.4349	26.2532	26.438
P83882	P83882	60S ribosomal protein L36a	Rpl36a	29.8495	29.9369	29.9017	29.4005	29.2612	29.2883	9	9	9	35.8	35.8	35.8	12.441	0	25.657	21498000000	172	1378	-2.41779	0.0397616	0.000500751	-0.6134	0.6134	29.8495	29.9369	29.9017	29.4005	29.2612	29.2883
P83887;Q8VCK3	P83887;Q8VCK3	Tubulin gamma-1 chain;Tubulin gamma-2 chain	Tubg1;Tubg2	24.6275	24.7235	24.7752	24.4335	24.0332	24.1699	5	5	5	18.8	18.8	18.8	51.1	0	84.995	646620000	25	1379	-1.57533	0.063342	0.011446	-0.5536	0.5536	24.6275	24.7235	24.7752	24.4335	24.0332	24.1699
P83917	P83917	Chromobox protein homolog 1	Cbx1	27.5208	28.0221	27.9562	26.5126	26.987	26.8347	7	6	6	44.3	35.7	35.7	21.418	0	107.08	4429300000	80	1380	-2.63436	0.0360387	0.000500751	-1.1215	1.1215	27.5208	28.0221	27.9562	26.5126	26.987	26.8347
P83940	P83940	Transcription elongation factor B polypeptide 1	Tceb1	27.6653	27.7405	27.6907	27.409	27.2543	27.3894	7	7	7	66.1	66.1	66.1	12.473	0	124.75	6050900000	164	1381	-1.42941	0.0678223	0.0124588	-0.3013	0.3013	27.6653	27.7405	27.6907	27.409	27.2543	27.3894
P84078;P61205;Q8BSL7	P84078;P61205;Q8BSL7	ADP-ribosylation factor 1;ADP-ribosylation factor 3;ADP-ribosylation factor 2	Arf1;Arf3;Arf2	30.0625	30.3498	29.974	30.3954	30.9544	30.6814	14	14	8	70.2	70.2	40.3	20.697	0	304.02	45584000000	355	1382	1.41585	0.068405	0.0126996	0.6189	-0.6189	30.0625	30.3498	29.974	30.3954	30.9544	30.6814
P84084	P84084	ADP-ribosylation factor 5	Arf5	27.2104	27.2661	27.1981	27.705	27.852	27.7712	11	5	4	61.7	31.7	23.9	20.529	0	53.84	5785300000	112	1383	2.32207	0.0419871	0.000500751	0.5608	-0.5608	27.2104	27.2661	27.1981	27.705	27.852	27.7712
P84089	P84089	Enhancer of rudimentary homolog	Erh	29.3519	29.0582	29.114	28.593	28.6874	28.697	8	8	8	60.6	60.6	60.6	12.259	0	163.95	14353000000	133	1384	-1.80286	0.0559582	0.00728051	-0.4266	0.4266	29.3519	29.0582	29.114	28.593	28.6874	28.697
P84091	P84091	AP-2 complex subunit mu	Ap2m1	27.9576	28.0782	28.0374	28.3454	28.4243	28.4895	19	19	19	47.8	47.8	47.8	49.654	0	80.667	8873300000	235	1385	1.61572	0.0619932	0.0111199	0.3869	-0.3869	27.9576	28.0782	28.0374	28.3454	28.4243	28.4895
P84096	P84096	Rho-related GTP-binding protein RhoG	Rhog	27.1529	27.229	27.0563	27.2958	26.9691	27.163	9	9	8	61.8	61.8	56	21.308	0	41.7	3954900000	111	1386	-0.0115517	0.989014	0.991081	0.0101	-0.0101	27.1529	27.229	27.0563	27.2958	26.9691	27.163
P84099	P84099	60S ribosomal protein L19	Rpl19	30.7467	30.9354	30.9386	30.3442	30.3558	30.346	11	11	11	40.8	40.8	40.8	23.466	0	59.932	50545000000	321	1387	-2.07027	0.0471505	0.000953743	-0.5894	0.5894	30.7467	30.9354	30.9386	30.3442	30.3558	30.346
P84102;O88892	P84102	Small EDRK-rich factor 2	Serf2	26.0813	25.6352	25.7667	24.7652	25.495	25.3556	3	3	3	32.2	32.2	32.2	6.8998	0	6.5164	1326300000	7	1388	-1.38356	0.0697523	0.012959	-0.4111	0.4111	26.0813	25.6352	25.7667	24.7652	25.495	25.3556
P84104	P84104	Serine/arginine-rich splicing factor 3	Srsf3	30.8342	30.9573	30.9072	29.8697	29.876	29.9251	12	12	11	46.3	46.3	46.3	19.329	0	111.29	38790000000	217	1389	-4.39209	0.0175467	0	-1.0312	1.0312	30.8342	30.9573	30.9072	29.8697	29.876	29.9251
P84228	P84228	Histone H3.2	Hist1h3b	34.9301	34.9301	34.8936	34.4554	34.464	34.4636	8	8	1	55.9	55.9	23.5	15.388	0	137.47	736740000000	465	1390	-2.25663	0.0433856	0.000500751	-0.4665	0.4665	34.9301	34.9301	34.8936	34.4554	34.464	34.4636
P85094	P85094	Isochorismatase domain-containing protein 2A, mitochondrial	Isoc2a	24.4969	24.7577	24.7689	26.1668	26.0594	26.3164	3	3	3	19.9	19.9	19.9	22.417	0	38.27	1356500000	45	1392	4.92322	0.0148616	0	1.4091	-1.4091	24.4969	24.7577	24.7689	26.1668	26.0594	26.3164
P97300	P97300	Neuroplastin	Nptn	26.6903	26.796	26.4202	27.0488	27.0867	27.0555	8	8	8	19.4	19.4	19.4	44.373	0	22.892	3381900000	102	1394	1.41543	0.0684501	0.0126996	0.3652	-0.3652	26.6903	26.796	26.4202	27.0488	27.0867	27.0555
P97310	P97310	DNA replication licensing factor MCM2	Mcm2	29.9829	29.9644	30.0434	28.4898	28.4199	28.4956	38	38	38	50.9	50.9	50.9	102.08	0	323.31	20664000000	456	1396	-6.82138	0.00915644	0	-1.4931	1.4931	29.9829	29.9644	30.0434	28.4898	28.4199	28.4956
P97311	P97311	DNA replication licensing factor MCM6	Mcm6	30.0836	30.2503	30.1894	28.6276	28.6442	28.6961	42	42	42	53.1	53.1	53.1	92.866	0	284.35	22126000000	397	1397	-6.25166	0.0101712	0	-1.5452	1.5452	30.0836	30.2503	30.1894	28.6276	28.6442	28.6961
P97313	P97313	DNA-dependent protein kinase catalytic subunit	Prkdc	25.4972	25.2444	25.3056	25.1599	25.0106	25.1369	6	6	6	1.5	1.5	1.5	471.47	0	4.1113	975360000	5	1398	-0.883321	0.122674	0.0677868	-0.1687	0.1687	25.4972	25.2444	25.3056	25.1599	25.0106	25.1369
P97314	P97314	Cysteine and glycine-rich protein 2	Csrp2	27.2046	27.0071	27.0112	24.5841	24.2925	24.0547	5	5	5	34.2	34.2	34.2	20.926	0	24.842	2053000000	40	1399	-7.75543	0.00757795	0	-2.7187	2.7187	27.2046	27.0071	27.0112	24.5841	24.2925	24.0547
P97315	P97315	Cysteine and glycine-rich protein 1	Csrp1	26.3167	26.2866	26.3578	24.417	24.426	24.3001	6	6	6	59.6	59.6	59.6	20.583	0	40.968	1379800000	41	1400	-8.23501	0.00672105	0	-1.8997	1.8997	26.3167	26.2866	26.3578	24.417	24.426	24.3001
P97328	P97328	Ketohexokinase	Khk	21.4749	21.3885	21.6147	28.3006	28.3289	28.7996	9	9	9	43.6	43.6	43.6	32.75	0	151.7	5071600000	92	1402	19.1476	0.00212088	0	6.854	-6.854	21.4749	21.3885	21.6147	28.3006	28.3289	28.7996
P97329	P97329	Kinesin-like protein KIF20A	Kif20a	24.3625	24.7196	24.8119	23.1953	23.7882	NaN	5	5	5	7.6	7.6	7.6	99.875	0	49.905	386800000	23	1403	-1.22677	0.077073	0.0164374	-1.5243	1.5243	24.3625	24.7196	24.8119	23.1953	23.7882	7.92
P97350	P97350	Plakophilin-1	Pkp1	24.167	24.3663	24.444	21.9	21.3985	NaN	4	4	4	8.4	8.4	8.4	80.895	0	26.308	282570000	22	1405	-1.6459	0.0610317	0.0107827	-2.9678	2.9678	24.167	24.3663	24.444	21.9	21.3985	7.92
P97351	P97351	40S ribosomal protein S3a	Rps3a	32.543	32.5295	32.4923	31.9804	32.019	32.0268	24	24	24	71.6	71.6	71.6	29.885	0	323.31	158600000000	682	1406	-2.43214	0.0395136	0.000500751	-0.5105	0.5105	32.543	32.5295	32.4923	31.9804	32.019	32.0268
P97352	P97352	Protein S100-A13	S100a13	NaN	25.2586	25.1745	25.5277	25.0381	25.0785	2	2	2	20.4	20.4	20.4	11.158	0.0010636	3.0163	629870000	5	1407	0.955991	0.107661	0.0483438	-0.096	0.096	7.92	25.2586	25.1745	25.5277	25.0381	25.0785
P97360	P97360	Transcription factor ETV6	Etv6	24.5766	24.2285	24.2736	23.09	23.1868	23.091	5	5	5	10.3	10.3	10.3	56.405	0	7.0243	419780000	24	1408	-4.07015	0.0197566	0	-1.1826	1.1826	24.5766	24.2285	24.2736	23.09	23.1868	23.091
P97363	P97363	Serine palmitoyltransferase 2	Sptlc2	27.7593	27.743	27.6546	27.6493	27.4879	27.6374	17	17	17	37.3	37.3	37.3	62.981	0	141.34	5448100000	170	1409	-0.507146	0.423772	0.442033	-0.1056	0.1056	27.7593	27.743	27.6546	27.6493	27.4879	27.6374
P97364	P97364	Selenide, water dikinase 2	Sephs2	24.4331	24.5943	24.4549	27.2716	27.2622	27.3452	8	8	8	27.9	27.9	27.9	47.833	0	143.39	2513900000	58	1410	11.3359	0.00374447	0	2.8167	-2.8167	24.4331	24.5943	24.4549	27.2716	27.2622	27.3452
P97366	P97366	Ecotropic viral integration site 5 protein	Evi5	24.4397	24.5781	NaN	24.7749	24.0974	24.1939	3	3	3	4.3	4.3	4.3	92.942	0.00021496	3.2209	407030000	5	1411	0.919733	0.114916	0.0579412	-0.2458	0.2458	24.4397	24.5781	7.92	24.7749	24.0974	24.1939
P97370	P97370	Sodium/potassium-transporting ATPase subunit beta-3	Atp1b3	25.8429	25.8383	26.1534	25.1598	24.7601	25.2344	5	5	5	22.3	22.3	22.3	31.775	0	9.0973	1335200000	12	1412	-2.41187	0.039916	0.000500751	-0.6831	0.6831	25.8429	25.8383	26.1534	25.1598	24.7601	25.2344
P97371	P97371	Proteasome activator complex subunit 1	Psme1	28.7792	28.7313	28.7125	29.5292	29.6702	29.6942	16	16	16	57.4	57.4	57.4	28.673	0	122.58	17466000000	244	1413	3.63101	0.0234322	0	0.9389	-0.9389	28.7792	28.7313	28.7125	29.5292	29.6702	29.6942
P97372	P97372	Proteasome activator complex subunit 2	Psme2	27.4148	27.4293	27.353	28.2493	28.2394	28.2074	13	13	13	56.1	56.1	56.1	27.057	0	60.278	7205900000	150	1414	3.84593	0.021493	0	0.8246	-0.8246	27.4148	27.4293	27.353	28.2493	28.2394	28.2074
P97376	P97376	Protein FRG1	Frg1	25.3383	25.3723	25.1741	24.8434	24.7871	24.728	5	5	5	23.6	23.6	23.6	29.127	0	22.719	999190000	46	1415	-1.95912	0.0500427	0.00228102	-0.5512	0.5512	25.3383	25.3723	25.1741	24.8434	24.7871	24.728
P97377	P97377	Cyclin-dependent kinase 2	Cdk2	26.2813	26.21	26.3045	24.1156	24.7945	25.3641	12	10	9	44.8	39.3	35.3	38.978	0	41.186	1434500000	52	1416	-2.73049	0.0345053	0.000500751	-1.4868	1.4868	26.2813	26.21	26.3045	24.1156	24.7945	25.3641
P97379	P97379	Ras GTPase-activating protein-binding protein 2	G3bp2	28.1576	28.0983	28.0669	27.3137	27.2509	27.2561	10	9	9	28.2	25.7	25.7	54.087	0	91.646	5899100000	143	1417	-3.73423	0.0224626	0	-0.8422	0.8422	28.1576	28.0983	28.0669	27.3137	27.2509	27.2561
P97384	P97384	Annexin A11	Anxa11	30.0145	29.9383	29.9404	30.0339	30.0274	30.0849	22	22	22	41.7	41.7	41.7	54.079	0	149.33	29450000000	461	1418	0.381671	0.601416	0.642647	0.0935	-0.0935	30.0145	29.9383	29.9404	30.0339	30.0274	30.0849
P97386	P97386	DNA ligase 3	Lig3	26.6882	26.6663	26.8351	26.0734	25.9802	25.8739	16	16	16	20	20	20	113.07	0	36.644	2272700000	77	1419	-2.81048	0.0330836	0	-0.708	0.708	26.6882	26.6663	26.8351	26.0734	25.9802	25.8739
P97390	P97390	Vacuolar protein sorting-associated protein 45	Vps45	23.8352	23.9947	24.1661	24.2743	23.967	24.2798	6	6	6	11.4	11.4	11.4	65.052	0	6.6579	477960000	17	1420	0.529192	0.391989	0.407046	0.2796	-0.2796	23.8352	23.9947	24.1661	24.2743	23.967	24.2798
P97393	P97393	Rho GTPase-activating protein 5	Arhgap5	27.547	27.8134	27.6133	27.163	27.4007	27.5362	9	9	9	7.9	7.9	7.9	172.11	0	12.798	4689600000	19	1421	-0.895359	0.119874	0.0646665	-0.2126	0.2126	27.547	27.8134	27.6133	27.163	27.4007	27.5362
P97414	P97414	Potassium voltage-gated channel subfamily KQT member 1	Kcnq1	23.4149	23.1651	23.1782	22.3058	21.4194	NaN	2	2	2	4.8	4.8	4.8	74.513	0.003252	2.2757	173360000	3	1422	-1.3039	0.0735119	0.0149826	-1.7588	1.7588	23.4149	23.1651	23.1782	22.3058	21.4194	7.92
P97429	P97429	Annexin A4	Anxa4	32.7382	32.8597	32.716	32.6648	32.6949	32.7237	27	27	26	69.3	69.3	67.1	35.915	0	323.31	191570000000	765	1423	-0.323115	0.67387	0.715721	-0.0433	0.0433	32.7382	32.8597	32.716	32.6648	32.6949	32.7237
P97431	P97431	Interferon regulatory factor 6	Irf6	25.1021	25.0941	25.083	25.7758	25.6523	25.8376	9	9	9	24.8	24.8	24.8	53.11	0	33.064	1327800000	28	1424	2.70546	0.0349338	0.000500751	0.6817	-0.6817	25.1021	25.0941	25.083	25.7758	25.6523	25.8376
P97449	P97449	Aminopeptidase N	Anpep	27.7578	27.762	27.7482	31.2658	31.1117	31.2372	36	36	36	38.9	38.9	38.9	109.65	0	323.31	38359000000	496	1425	14.5216	0.00281993	0	3.4794	-3.4794	27.7578	27.762	27.7482	31.2658	31.1117	31.2372
P97450	P97450	ATP synthase-coupling factor 6, mitochondrial	Atp5j	28.4569	28.4518	28.8971	29.0954	28.9166	29.2941	7	7	7	50.9	50.9	50.9	12.496	0	129.02	13953000000	169	1426	1.33898	0.0717784	0.01404	0.6385	-0.6385	28.4569	28.4518	28.8971	29.0954	28.9166	29.2941
P97452	P97452	Ribosome biogenesis protein BOP1	Bop1	27.5769	27.7152	27.5154	26.2645	26.3673	26.297	13	13	13	25.8	25.8	25.8	82.545	0	57.995	3770800000	102	1427	-5.04223	0.0142753	0	-1.2799	1.2799	27.5769	27.7152	27.5154	26.2645	26.3673	26.297
P97461	P97461	40S ribosomal protein S5;40S ribosomal protein S5, N-terminally processed	Rps5	31.1449	31.1408	31.1233	30.6683	30.4714	30.6316	16	16	16	51.5	51.5	51.5	22.889	0	99.607	58770000000	448	1428	-2.17651	0.0449872	0.000500751	-0.5092	0.5092	31.1449	31.1408	31.1233	30.6683	30.4714	30.6316
P97470	P97470	Serine/threonine-protein phosphatase 4 catalytic subunit	Ppp4c	25.9099	25.8437	25.9168	25.611	25.5863	25.4718	9	7	7	32.9	28	28	35.08	0	24.501	1472300000	59	1429	-1.39767	0.0690895	0.0126996	-0.3236	0.3236	25.9099	25.8437	25.9168	25.611	25.5863	25.4718
P97477	P97477	Aurora kinase A	Aurka	23.4411	23.1794	23.467	21.4335	NaN	NaN	2	2	2	8.6	8.6	8.6	44.772	0	9.7646	153550000	4	1431	-2.41097	0.0399836	0.000500751	-15.5211	15.5211	23.4411	23.1794	23.467	21.4335	7.92	7.92
P97478	P97478	5-demethoxyubiquinone hydroxylase, mitochondrial	Coq7	25.5299	25.5043	25.6208	26.3656	26.3656	26.4527	5	5	5	30	30	30	24.041	0	10.764	1902000000	45	1432	3.57579	0.0239283	0	0.8357	-0.8357	25.5299	25.5043	25.6208	26.3656	26.3656	26.4527
P97479	P97479	Unconventional myosin-VIIa	Myo7a	24.3076	24.3715	24.739	25.9867	25.8643	26.2348	18	15	15	9.9	8.3	8.3	254.94	0	35.239	1195000000	35	1433	4.2856	0.0184262	0	1.6152	-1.6152	24.3076	24.3715	24.739	25.9867	25.8643	26.2348
P97480	P97480	Eyes absent homolog 3	Eya3	22.7217	22.7613	22.6924	22.4518	22.2448	22.5579	2	2	2	2.7	2.7	2.7	55.973	0	5.9232	140520000	1	1434	-1.08057	0.0878095	0.0274795	-0.2699	0.2699	22.7217	22.7613	22.6924	22.4518	22.2448	22.5579
P97493	P97493	Thioredoxin, mitochondrial	Txn2	25.6188	25.096	25.2031	25.3667	25.8218	25.1725	4	4	4	37.3	37.3	37.3	18.255	0	45.417	1078300000	31	1436	0.335765	0.658627	0.698222	0.1636	-0.1636	25.6188	25.096	25.2031	25.3667	25.8218	25.1725
P97494	P97494	Glutamate--cysteine ligase catalytic subunit	Gclc	26.1171	25.997	25.9454	27.0684	27.05	27.1059	17	17	17	29.4	29.4	29.4	72.571	0	54.652	2932200000	115	1437	4.33315	0.0179075	0	1.0714	-1.0714	26.1171	25.997	25.9454	27.0684	27.05	27.1059
P97496	P97496	SWI/SNF complex subunit SMARCC1	Smarcc1	28.7035	28.6993	28.5812	27.5513	27.5588	27.5543	28	28	18	31.8	31.8	24.2	122.89	0	189.85	8016000000	197	1438	-4.808	0.0151547	0	-1.145	1.145	28.7035	28.6993	28.5812	27.5513	27.5588	27.5543
P97499	P97499	Telomerase protein component 1	Tep1	23.5191	23.3523	23.5249	25.419	25.3109	24.9647	8	8	8	3.6	3.6	3.6	291.46	0	21.168	591450000	11	1439	5.22137	0.0134635	0	1.7918	-1.7918	23.5191	23.3523	23.5249	25.419	25.3109	24.9647
P97742;Q924X2	P97742	Carnitine O-palmitoyltransferase 1, liver isoform	Cpt1a	26.8134	26.9369	26.7414	28.232	28.3359	28.38	20	20	20	30	30	30	88.25	0	117.17	6118700000	175	1440	5.66956	0.0119752	0	1.5225	-1.5225	26.8134	26.9369	26.7414	28.232	28.3359	28.38
P97760	P97760	DNA-directed RNA polymerase II subunit RPB3	Polr2c	26.4204	26.3587	26.4762	26.1278	25.9707	26.0798	8	8	8	39.6	39.6	39.6	31.443	0	41.121	2029400000	61	1441	-1.45022	0.0672163	0.0124588	-0.3406	0.3406	26.4204	26.3587	26.4762	26.1278	25.9707	26.0798
P97765	P97765	WW domain-binding protein 2	Wbp2	24.5833	24.4758	24.4419	24.6722	24.631	24.6712	3	3	3	13	13	13	28.032	0	13.665	674900000	18	1442	0.672262	0.218327	0.186663	0.1954	-0.1954	24.5833	24.4758	24.4419	24.6722	24.631	24.6712
P97770	P97770	THUMP domain-containing protein 3	Thumpd3	23.9354	23.774	23.7988	23.4367	22.8818	23.4015	5	5	5	10.3	10.3	10.3	56.431	0	12.83	343400000	14	1443	-1.58413	0.0629149	0.0114083	-0.3973	0.3973	23.9354	23.774	23.7988	23.4367	22.8818	23.4015
P97789	P97789	5-3 exoribonuclease 1	Xrn1	24.5735	24.8981	24.6619	24.6047	24.4254	24.3438	7	7	7	5.3	5.3	5.3	194.31	0	13.981	632790000	10	1444	-0.806901	0.141766	0.0891145	-0.2365	0.2365	24.5735	24.8981	24.6619	24.6047	24.4254	24.3438
P97792	P97792	Coxsackievirus and adenovirus receptor homolog	Cxadr	27.3426	27.4537	27.2844	26.8746	26.6345	26.7995	11	11	11	36.4	36.4	36.4	39.947	0	46.382	3712000000	139	1445	-2.13579	0.0457309	0.000953743	-0.5431	0.5431	27.3426	27.4537	27.2844	26.8746	26.6345	26.7995
P97801	P97801	Survival motor neuron protein	Smn1	24.8656	24.6437	24.5601	22.5445	22.9967	22.9722	3	3	3	18.1	18.1	18.1	31.254	0	4.0003	447370000	13	1447	-5.10453	0.0139821	0	-1.6715	1.6715	24.8656	24.6437	24.5601	22.5445	22.9967	22.9722
P97807	P97807	Fumarate hydratase, mitochondrial	Fh	30.9212	30.9856	30.9449	31.3315	31.1695	31.301	25	25	25	61.3	61.3	61.3	54.356	0	323.31	67558000000	688	1449	1.30281	0.0735558	0.0152884	0.3561	-0.3561	30.9212	30.9856	30.9449	31.3315	31.1695	31.301
P97816	P97816	Protein S100-G	S100g	25.2703	23.3624	25.098	29.6187	29.4679	29.5881	9	9	9	75.9	75.9	75.9	8.97	0	80.859	10543000000	89	1450	6.21874	0.0102388	0	4.4901	-4.4901	25.2703	23.3624	25.098	29.6187	29.4679	29.5881
P97820;P83510;Q62083	P97820;P83510	Mitogen-activated protein kinase kinase kinase kinase 4;Traf2 and NCK-interacting protein kinase	Map4k4;Tnik	24.5769	24.5224	24.6047	24.532	24.3099	24.4633	4	4	2	3	3	1.4	140.6	0	19.556	618580000	36	1451	-0.511363	0.417692	0.435583	-0.1136	0.1136	24.5769	24.5224	24.6047	24.532	24.3099	24.4633
P97821	P97821	Dipeptidyl peptidase 1;Dipeptidyl peptidase 1 exclusion domain chain;Dipeptidyl peptidase 1 heavy chain;Dipeptidyl peptidase 1 light chain	Ctsc	26.863	26.7867	27.0043	26.8108	26.9201	26.8923	7	7	7	18.2	18.2	18.2	52.376	0	86.261	3472900000	101	1452	-0.0392328	0.96327	0.96849	0.0293	-0.0293	26.863	26.7867	27.0043	26.8108	26.9201	26.8923
P97822	P97822	Acidic leucine-rich nuclear phosphoprotein 32 family member E	Anp32e	28.0357	28.1222	27.7739	27.4122	27.3624	27.5481	5	5	5	23.8	23.8	23.8	29.622	0	103.9	5937800000	91	1453	-1.73862	0.0584203	0.0095515	-0.6235	0.6235	28.0357	28.1222	27.7739	27.4122	27.3624	27.5481
P97823	P97823	Acyl-protein thioesterase 1	Lypla1	27.0956	26.9805	27.1406	28.2148	28.3308	28.1867	5	5	5	30	30	30	24.687	0	66.454	5817300000	53	1454	4.59659	0.0161018	0	1.1192	-1.1192	27.0956	26.9805	27.1406	28.2148	28.3308	28.1867
P97825	P97825	Hematological and neurological expressed 1 protein;Hematological and neurological expressed 1 protein, N-terminally processed	Hn1	26.3366	26.0502	26.5479	24.8836	25.0821	25.0683	6	6	6	69.5	69.5	69.5	16.08	0	52.203	1693200000	47	1455	-3.7387	0.0223949	0	-1.2683	1.2683	26.3366	26.0502	26.5479	24.8836	25.0821	25.0683
P97855	P97855	Ras GTPase-activating protein-binding protein 1	G3bp1	29.8944	29.887	29.8827	28.8141	28.8516	28.8061	19	19	18	56.8	56.8	54.2	51.828	0	239.32	21263000000	445	1456	-5.20508	0.0135537	0	-1.0729	1.0729	29.8944	29.887	29.8827	28.8141	28.8516	28.8061
P97863	P97863	Nuclear factor 1 B-type	Nfib	25.1785	24.9342	25.0647	24.2104	23.895	24.4665	4	4	3	12.1	12.1	10.2	63.506	0	9.3015	734700000	12	1457	-2.34912	0.0412655	0.000500751	-0.8543	0.8543	25.1785	24.9342	25.0647	24.2104	23.895	24.4665
P97864	P97864	Caspase-7;Caspase-7 subunit p20;Caspase-7 subunit p11	Casp7	24.3781	24.4497	24.6166	26.7077	26.6335	26.7744	9	9	9	34.3	34.3	34.3	34.06	0	42.509	1722900000	58	1458	8.1894	0.0067436	0	2.258	-2.258	24.3781	24.4497	24.6166	26.7077	26.6335	26.7744
P97868	P97868	E3 ubiquitin-protein ligase RBBP6	Rbbp6	23.5657	23.8045	23.8157	22.8887	22.5122	23.2199	4	4	4	2.7	2.7	2.7	199.59	0	5.9353	268360000	10	1460	-2.08497	0.0467671	0.000953743	-0.9158	0.9158	23.5657	23.8045	23.8157	22.8887	22.5122	23.2199
P97872	P97872	Dimethylaniline monooxygenase [N-oxide-forming] 5	Fmo5	26.2288	26.2968	26.0527	30.919	31.0026	31.0672	27	27	27	51.6	51.6	51.6	60	0	113.09	30671000000	339	1461	17.5028	0.00227873	0	4.7738	-4.7738	26.2288	26.2968	26.0527	30.919	31.0026	31.0672
P97930	P97930	Thymidylate kinase	Dtymk	26.5799	26.5926	26.5526	25.7013	25.8766	25.6619	9	9	9	44.8	44.8	44.8	23.914	0	19.147	2093800000	81	1462	-3.22304	0.0275589	0	-0.8786	0.8786	26.5799	26.5926	26.5526	25.7013	25.8766	25.6619
P98083;Q8BMC3	P98083	SHC-transforming protein 1	Shc1	23.2887	23.4896	23.0431	23.5087	23.205	23.1812	5	5	5	11.2	11.2	11.2	62.607	0	9.6536	257470000	9	1463	0.0686884	0.936313	0.946985	-0.0837	0.0837	23.2887	23.4896	23.0431	23.5087	23.205	23.1812
P98191	P98191	Phosphatidate cytidylyltransferase 1	Cds1	22.153	22.4992	22.9395	25.7665	24.6932	25.9868	3	3	3	9.1	9.1	9.1	52.875	0	26.953	633780000	21	1464	4.54202	0.0165979	0	3.2673	-3.2673	22.153	22.4992	22.9395	25.7665	24.6932	25.9868
P98192	P98192	Dihydroxyacetone phosphate acyltransferase	Gnpat	24.5763	24.6643	24.4244	23.6174	23.68	23.893	5	5	5	10	10	10	76.869	0	9.5216	473580000	20	1465	-2.75933	0.0340769	0.000500751	-0.8963	0.8963	24.5763	24.6643	24.4244	23.6174	23.68	23.893
P99024	P99024	Tubulin beta-5 chain	Tubb5	31.8903	32.0275	32.2308	31.3465	31.1469	30.817	27	6	5	70	19.6	16.2	49.67	0	277.05	89078000000	279	1467	-2.53396	0.0377078	0.000500751	-0.8806	0.8806	31.8903	32.0275	32.2308	31.3465	31.1469	30.817
P99026	P99026	Proteasome subunit beta type-4	Psmb4	28.3413	28.3784	28.1524	28.5927	28.447	28.6329	8	8	8	48.5	48.5	48.5	29.116	0	157.22	10518000000	194	1468	0.953251	0.108159	0.049195	0.2514	-0.2514	28.3413	28.3784	28.1524	28.5927	28.447	28.6329
P99027	P99027	60S acidic ribosomal protein P2	Rplp2	32.0743	31.9244	32.2587	31.9848	32.0312	31.9723	10	10	10	95.7	95.7	95.7	11.651	0	323.31	111820000000	401	1469	-0.311111	0.689154	0.728701	-0.0895	0.0895	32.0743	31.9244	32.2587	31.9848	32.0312	31.9723
P99028	P99028	Cytochrome b-c1 complex subunit 6, mitochondrial	Uqcrh	27.6662	27.7108	28.2251	28.179	28.1077	27.8815	5	5	5	57.3	57.3	57.3	10.435	0	69.382	7185900000	81	1470	0.483224	0.457824	0.484288	0.3969	-0.3969	27.6662	27.7108	28.2251	28.179	28.1077	27.8815
P99029	P99029	Peroxiredoxin-5, mitochondrial	Prdx5	28.6897	28.4651	28.5652	29.551	29.5833	29.5442	11	11	11	57.1	57.1	57.1	21.897	0	125.37	16187000000	263	1471	3.8511	0.0214253	0	0.9858	-0.9858	28.6897	28.4651	28.5652	29.551	29.5833	29.5442
Q00422	Q00422	GA-binding protein alpha chain	Gabpa	24.8686	24.8325	24.7799	24.2856	24.3824	24.4516	3	3	3	7.3	7.3	7.3	51.344	0	29.859	681780000	37	1472	-1.85531	0.0543353	0.00612156	-0.4501	0.4501	24.8686	24.8325	24.7799	24.2856	24.3824	24.4516
Q00493	Q00493	Carboxypeptidase E	Cpe	21.9984	22.2807	22.0353	23.5192	23.2145	23.2741	4	4	4	8.2	8.2	8.2	53.255	0	3.9886	185110000	9	1473	3.86404	0.0213802	0	1.2388	-1.2388	21.9984	22.2807	22.0353	23.5192	23.2145	23.2741
Q00519;G3X982;Q3TYQ9	Q00519	Xanthine dehydrogenase/oxidase;Xanthine dehydrogenase;Xanthine oxidase	Xdh	24.6716	24.8022	24.9409	29.2599	29.2057	29.2916	26	26	26	27.3	27.3	27.3	146.56	0	206.83	8975400000	197	1474	16.3694	0.00257188	0	4.4577	-4.4577	24.6716	24.8022	24.9409	29.2599	29.2057	29.2916
Q00547	Q00547	Hyaluronan mediated motility receptor	Hmmr	24.0598	23.5478	23.6625	21.4474	NaN	NaN	3	3	3	11.7	11.7	11.7	91.784	0	12.281	189170000	7	1475	-2.51025	0.0382716	0.000500751	-15.7425	15.7425	24.0598	23.5478	23.6625	21.4474	7.92	7.92
Q00612;REV__P46662	Q00612	Glucose-6-phosphate 1-dehydrogenase X	G6pdx	30.5761	30.7036	30.6919	30.2525	30.2467	30.2189	30	30	23	60.8	60.8	48.7	59.262	0	189.8	42441000000	663	1477	-1.80108	0.0560493	0.00728051	-0.4452	0.4452	30.5761	30.7036	30.6919	30.2525	30.2467	30.2189
Q00623	Q00623	Apolipoprotein A-I;Proapolipoprotein A-I;Truncated apolipoprotein A-I	Apoa1	22.5092	21.1536	21.8322	30.2651	29.7197	29.9063	19	19	17	60.2	60.2	56.1	30.615	0	65.256	14844000000	181	1478	13.2705	0.00318072	0	8.0741	-8.0741	22.5092	21.1536	21.8322	30.2651	29.7197	29.9063
Q00899	Q00899	Transcriptional repressor protein YY1	Yy1	25.0065	24.7162	24.8985	24.3658	24.3023	24.393	4	4	4	12.6	12.6	12.6	44.716	0	19.787	684390000	26	1479	-1.86477	0.0538742	0.00569177	-0.5327	0.5327	25.0065	24.7162	24.8985	24.3658	24.3023	24.393
Q00PI9	Q00PI9	Heterogeneous nuclear ribonucleoprotein U-like protein 2	Hnrnpul2	29.9577	29.9589	29.9111	29.7023	29.7395	29.7213	37	37	37	45.1	45.1	45.1	84.939	0	261.73	27239000000	538	1480	-1.0597	0.0905566	0.0296597	-0.2364	0.2364	29.9577	29.9589	29.9111	29.7023	29.7395	29.7213
Q01147;P81269	Q01147	Cyclic AMP-responsive element-binding protein 1	Creb1	25.8975	26.1878	25.7393	24.9494	24.8471	24.931	3	3	3	15.2	15.2	15.2	36.674	0	18.897	1345900000	31	1481	-3.17602	0.0282579	0	-0.9665	0.9665	25.8975	26.1878	25.7393	24.9494	24.8471	24.931
Q01237	Q01237	3-hydroxy-3-methylglutaryl-coenzyme A reductase	Hmgcr	24.3715	24.5884	24.1215	22.8169	22.9551	22.6174	6	6	6	8.9	8.9	8.9	97.039	0	15.262	365470000	21	1482	-4.38406	0.0175918	0	-1.5546	1.5546	24.3715	24.5884	24.1215	22.8169	22.9551	22.6174
Q01320	Q01320	DNA topoisomerase 2-alpha	Top2a	30.4351	30.5093	30.4148	28.0861	27.9031	27.982	59	59	48	39.3	39.3	32.7	172.79	0	323.31	24399000000	616	1483	-9.83978	0.00475922	0	-2.4531	2.4531	30.4351	30.5093	30.4148	28.0861	27.9031	27.982
Q01405	Q01405	Protein transport protein Sec23A	Sec23a	27.6041	27.7333	27.6894	29.7676	29.7735	29.9051	25	25	22	38.3	38.3	32.8	86.161	0	323.31	16150000000	344	1484	8.60176	0.00624751	0	2.0841	-2.0841	27.6041	27.7333	27.6894	29.7676	29.7735	29.9051
Q01730	Q01730	Ras suppressor protein 1	Rsu1	24.6096	24.9099	24.3333	23.5629	23.3636	23.4086	5	5	5	18.4	18.4	18.4	31.55	0	7.967	506490000	17	1485	-3.19416	0.0279873	0	-1.201	1.201	24.6096	24.9099	24.3333	23.5629	23.3636	23.4086
Q01768	Q01768	Nucleoside diphosphate kinase B	Nme2	30.2451	30.4888	30.2245	30.0755	30.1478	30.1459	13	8	8	84.2	53.3	53.3	17.363	0	220.33	34340000000	203	1486	-0.706103	0.185723	0.144562	-0.0992	0.0992	30.2451	30.4888	30.2245	30.0755	30.1478	30.1459
Q01853	Q01853	Transitional endoplasmic reticulum ATPase	Vcp	32.4228	32.4685	32.4451	32.8569	32.8654	32.9547	59	59	59	75.9	75.9	75.9	89.321	0	323.31	192410000000	1787	1487	1.9954	0.0490801	0.00184758	0.4203	-0.4203	32.4228	32.4685	32.4451	32.8569	32.8654	32.9547
Q02013	Q02013	Aquaporin-1	Aqp1	25.9854	26.3938	26.2475	24.8078	24.7507	24.6096	4	4	4	17.1	17.1	17.1	28.793	0	28.288	1407600000	21	1488	-4.59844	0.0160792	0	-1.4968	1.4968	25.9854	26.3938	26.2475	24.8078	24.7507	24.6096
Q02053;P31254	Q02053	Ubiquitin-like modifier-activating enzyme 1	Uba1	31.9186	31.8597	31.9277	31.88	31.8654	31.8924	46	46	46	57.2	57.2	57.2	117.81	0	323.31	108790000000	1028	1489	-0.106882	0.900657	0.916351	-0.0386	0.0386	31.9186	31.8597	31.9277	31.88	31.8654	31.8924
Q02248	Q02248	Catenin beta-1	Ctnnb1	31.3895	31.4866	31.3325	30.7878	30.6998	30.7485	38	38	33	61.8	61.8	56.5	85.47	0	323.31	71508000000	917	1490	-2.72048	0.0346406	0.000500751	-0.641	0.641	31.3895	31.4866	31.3325	30.7878	30.6998	30.7485
Q02257	Q02257	Junction plakoglobin	Jup	29.9607	29.9321	29.7975	29.285	29.2965	29.3427	35	30	30	61.6	54.2	54.2	81.8	0	323.31	26429000000	540	1491	-2.41949	0.039694	0.000500751	-0.6356	0.6356	29.9607	29.9321	29.7975	29.285	29.2965	29.3427
Q02395	Q02395	Metal-response element-binding transcription factor 2	Mtf2	23.3697	23.2908	23.3707	22.6869	22.2931	NaN	5	5	5	11.5	11.5	11.5	66.924	0	11.402	215660000	6	1492	-1.16661	0.0803917	0.0196014	-1.0766	1.0766	23.3697	23.2908	23.3707	22.6869	22.2931	7.92
Q02819	Q02819	Nucleobindin-1	Nucb1	29.9282	29.8707	29.8798	30.3316	30.4052	30.3876	26	26	26	58.8	58.8	58.8	53.408	0	256.98	32575000000	543	1494	2.20575	0.0442188	0.000500751	0.5078	-0.5078	29.9282	29.8707	29.8798	30.3316	30.4052	30.3876
Q03141;Q8VHJ5	Q03141;Q8VHJ5	MAP/microtubule affinity-regulating kinase 3;Serine/threonine-protein kinase MARK1	Mark3;Mark1	23.7075	24.0058	23.9295	23.2023	23.5112	23.5459	10	6	6	15.3	8.8	8.8	84.389	0	6.8346	339520000	6	1495	-1.39239	0.0693356	0.012959	-0.4183	0.4183	23.7075	24.0058	23.9295	23.2023	23.5112	23.5459
Q03145;Q62413;Q60629;Q03137;O09127	Q03145	Ephrin type-A receptor 2	Epha2	24.9874	25.1686	25.2352	21.1499	21.7228	23.1381	8	6	6	9.9	8	8	108.85	0	19.422	486770000	25	1496	-3.98071	0.0203655	0	-3.4458	3.4458	24.9874	25.1686	25.2352	21.1499	21.7228	23.1381
Q03147;Q8BWQ5	Q03147	Cyclin-dependent kinase 7	Cdk7	24.2256	23.7269	23.7568	24.216	23.6168	24.0803	3	3	3	9.2	9.2	9.2	38.968	0	6.2643	463530000	16	1497	0.156941	0.855016	0.880688	0.3235	-0.3235	24.2256	23.7269	23.7568	24.216	23.6168	24.0803
Q03160	Q03160	Growth factor receptor-bound protein 7	Grb7	25.8407	25.9181	25.9416	25.6552	25.4914	25.4787	10	10	10	23	23	23	59.959	0	28.174	1481500000	44	1498	-1.40816	0.0687114	0.0126996	-0.4267	0.4267	25.8407	25.9181	25.9416	25.6552	25.4914	25.4787
Q03249	Q03249	Galactose-1-phosphate uridylyltransferase	Galt	23.0261	23.184	23.197	24.613	24.8178	24.3438	3	3	3	12.9	12.9	12.9	43.232	0	5.8963	437130000	8	1499	4.3093	0.0181556	0	1.429	-1.429	23.0261	23.184	23.197	24.613	24.8178	24.3438
Q03265	Q03265	ATP synthase subunit alpha, mitochondrial	Atp5a1	34.0397	33.9855	33.9745	34.3473	34.3727	34.3778	41	41	41	67.1	67.1	67.1	59.752	0	323.31	567840000000	1559	1500	1.72454	0.0589715	0.00990917	0.3872	-0.3872	34.0397	33.9855	33.9745	34.3473	34.3727	34.3778
Q03311	Q03311	Cholinesterase	Bche	23.4212	23.5506	23.4345	29.4975	29.4232	29.4731	17	17	17	24.7	24.7	24.7	68.461	0	163.75	10572000000	165	1501	25.3469	0.00178263	0	6.0386	-6.0386	23.4212	23.5506	23.4345	29.4975	29.4232	29.4731
Q03517	Q03517	Secretogranin-2;Secretoneurin;Manserin	Scg2	21.9936	22.1203	21.8069	22.676	22.6959	22.3204	2	2	2	2.8	2.8	2.8	70.643	0	3.3082	125650000	9	1502	1.72559	0.0589038	0.00990917	0.6824	-0.6824	21.9936	22.1203	21.8069	22.676	22.6959	22.3204
Q03958	Q03958	Prefoldin subunit 6	Pfdn6	24.6656	24.471	24.9346	24.8961	24.4414	24.6409	4	4	4	35.4	35.4	35.4	14.454	0	10.643	691210000	14	1503	-0.0818137	0.92455	0.935827	-0.0247	0.0247	24.6656	24.471	24.9346	24.8961	24.4414	24.6409
Q03963	Q03963	Interferon-induced, double-stranded RNA-activated protein kinase	Eif2ak2	23.1233	23.5866	23.384	23.1534	23.109	23.1614	3	3	3	7.2	7.2	7.2	58.279	0	7.9869	272180000	14	1504	-0.687113	0.202797	0.166846	-0.2306	0.2306	23.1233	23.5866	23.384	23.1534	23.109	23.1614
Q04207	Q04207	Transcription factor p65	Rela	25.1299	25.6054	25.4189	24.9194	24.5406	24.8617	8	8	8	20.9	20.9	20.9	60.211	0	13.445	1007400000	21	1505	-1.64331	0.0611247	0.0107827	-0.5572	0.5572	25.1299	25.6054	25.4189	24.9194	24.5406	24.8617
Q04447	Q04447	Creatine kinase B-type	Ckb	31.0302	31.0113	30.9913	31.0266	31.0215	30.9869	19	19	18	68.8	68.8	66.7	42.713	0	323.31	67317000000	637	1506	0.0035464	0.996449	0.997395	0.0102	-0.0102	31.0302	31.0113	30.9913	31.0266	31.0215	30.9869
Q04592	Q04592	Proprotein convertase subtilisin/kexin type 5	Pcsk5	23.0727	22.8687	22.9743	23.4725	23.5706	23.6919	3	3	3	1.9	1.9	1.9	209.26	0	13.916	235540000	8	1507	2.19263	0.0445119	0.000500751	0.5963	-0.5963	23.0727	22.8687	22.9743	23.4725	23.5706	23.6919
Q04692	Q04692	SWI/SNF-related matrix-associated actin-dependent regulator of chromatin subfamily A containing DEAD/H box 1	Smarcad1	23.6022	24.9785	23.9421	21.4634	22.0202	22.1185	5	5	5	7.3	7.3	7.3	116.45	0	15.237	290580000	10	1508	-3.54123	0.0241087	0	-1.9219	1.9219	23.6022	24.9785	23.9421	21.4634	22.0202	22.1185
Q04736;P39688	Q04736	Tyrosine-protein kinase Yes	Yes1	26.0069	25.9671	25.9061	26.0042	26.0725	25.9948	13	8	8	28.7	20.3	20.3	60.629	0	23.556	1668900000	40	1509	0.279588	0.726595	0.7649	0.0371	-0.0371	26.0069	25.9671	25.9061	26.0042	26.0725	25.9948
Q04750;Q8R4U6	Q04750	DNA topoisomerase 1	Top1	30.4925	30.69	30.4631	29.4572	29.3632	29.5175	42	42	42	51.6	51.6	51.6	90.875	0	211.44	31036000000	616	1510	-4.02093	0.0200498	0	-1.0353	1.0353	30.4925	30.69	30.4631	29.4572	29.3632	29.5175
Q04841	Q04841	DNA-3-methyladenine glycosylase	Mpg	22.1424	22.3444	22.0613	NaN	22.0504	NaN	2	2	2	7.8	7.8	7.8	36.471	0	9.4683	54625000	4	1511	-1.93543	0.0507637	0.00271125	-14.2224	14.2224	22.1424	22.3444	22.0613	7.92	22.0504	7.92
Q04887;Q04886;P43680;Q61473;Q04888	Q04887	Transcription factor SOX-9	Sox9	24.4169	25.3126	24.4091	22.6087	22.9387	22.9012	5	5	5	13	13	13	56.076	0	20.543	442420000	10	1512	-3.73727	0.0224175	0	-1.5157	1.5157	24.4169	25.3126	24.4091	22.6087	22.9387	22.9012
Q04899;Q8K0D0	Q04899	Cyclin-dependent kinase 18	Cdk18	24.6003	24.7217	24.4641	25.2947	24.9615	25.1623	5	4	4	11.5	9.8	9.8	51.847	0	5.6051	806770000	8	1513	1.74325	0.058289	0.0091858	0.562	-0.562	24.6003	24.7217	24.4641	25.2947	24.9615	25.1623
Q05117	Q05117	Tartrate-resistant acid phosphatase type 5	Acp5	25.2257	25.1691	24.7492	26.8777	26.9675	26.9654	6	6	6	28.7	28.7	28.7	36.807	0	17.284	2134900000	29	1514	5.50408	0.0124036	0	1.7963	-1.7963	25.2257	25.1691	24.7492	26.8777	26.9675	26.9654
Q05512;Q8CIP4	Q05512	Serine/threonine-protein kinase MARK2	Mark2	27.4499	27.5694	27.335	27.3784	27.216	27.3862	20	20	16	30.5	30.5	24.2	86.305	0	112.66	4703600000	151	1515	-0.448881	0.507779	0.537459	-0.0715	0.0715	27.4499	27.5694	27.335	27.3784	27.216	27.3862
Q05793	Q05793	Basement membrane-specific heparan sulfate proteoglycan core protein;Endorepellin;LG3 peptide	Hspg2	27.1353	27.1516	26.9465	27.4321	27.1073	27.2736	24	24	24	8.1	8.1	8.1	398.29	0	59.817	3913500000	107	1516	0.634349	0.257477	0.236835	0.1383	-0.1383	27.1353	27.1516	26.9465	27.4321	27.1073	27.2736
Q05816	Q05816	Fatty acid-binding protein, epidermal	Fabp5	27.3913	27.4395	27.5427	26.4492	26.2347	26.286	10	10	10	73.3	73.3	73.3	15.137	0	67.448	3813600000	99	1517	-4.22405	0.0186517	0	-1.1535	1.1535	27.3913	27.4395	27.5427	26.4492	26.2347	26.286
Q05920	Q05920	Pyruvate carboxylase, mitochondrial	Pc	27.7121	27.6881	27.587	28.6363	28.4921	28.6055	32	32	32	34.3	34.3	34.3	129.68	0	189.09	7941700000	242	1518	3.68827	0.0229361	0	0.9174	-0.9174	27.7121	27.6881	27.587	28.6363	28.4921	28.6055
Q05921	Q05921	2-5A-dependent ribonuclease	Rnasel	22.3279	22.2995	22.4918	23.6838	23.7546	23.6582	4	4	4	7.2	7.2	7.2	83.274	0	5.689	275290000	9	1519	5.16873	0.0137566	0	1.3559	-1.3559	22.3279	22.2995	22.4918	23.6838	23.7546	23.6582
Q05CL8	Q05CL8	La-related protein 7	Larp7	25.5315	25.5922	25.6209	24.8289	25.1447	24.873	8	8	8	18.1	18.1	18.1	64.802	0	36.048	1080500000	70	1520	-2.16521	0.0452337	0.000500751	-0.7192	0.7192	25.5315	25.5922	25.6209	24.8289	25.1447	24.873
Q05D44	Q05D44	Eukaryotic translation initiation factor 5B	Eif5b	29.0857	29.1151	29.1307	28.5037	28.592	28.5688	35	35	35	33.5	33.5	33.5	137.61	0	207.17	13012000000	255	1521	-2.53106	0.0377529	0.000500751	-0.5463	0.5463	29.0857	29.1151	29.1307	28.5037	28.592	28.5688
Q06138;Q9DB16	Q06138	Calcium-binding protein 39	Cab39	27.0914	27.1597	27.0602	27.5227	27.4953	27.4695	13	13	13	30.2	30.2	30.2	39.842	0	55.345	4478300000	116	1522	1.75693	0.0578232	0.00839631	0.4039	-0.4039	27.0914	27.1597	27.0602	27.5227	27.4953	27.4695
Q06180	Q06180	Tyrosine-protein phosphatase non-receptor type 2	Ptpn2	25.0801	25.2351	24.9712	24.5652	24.7181	24.6483	7	7	7	22.2	22.2	22.2	47.36	0	35.405	824780000	28	1523	-1.62209	0.0618117	0.0111199	-0.4318	0.4318	25.0801	25.2351	24.9712	24.5652	24.7181	24.6483
Q06185	Q06185	ATP synthase subunit e, mitochondrial	Atp5i	29.535	29.6084	29.4797	30.0359	29.9871	29.9191	7	7	7	73.2	73.2	73.2	8.2355	0	36.367	24088000000	219	1524	1.82917	0.0551498	0.00690548	0.4521	-0.4521	29.535	29.6084	29.4797	30.0359	29.9871	29.9191
Q06890	Q06890	Clusterin;Clusterin beta chain;Clusterin alpha chain	Clu	30.7886	30.6287	30.7801	28.7732	28.6789	28.6184	20	20	20	35.5	35.5	35.5	51.655	0	249.12	29032000000	278	1526	-7.89295	0.00735245	0	-2.1012	2.1012	30.7886	30.6287	30.7801	28.7732	28.6789	28.6184
Q07076	Q07076	Annexin A7	Anxa7	29.5066	29.4429	29.4153	29.581	29.5638	29.4981	20	20	20	42.8	42.8	42.8	49.925	0	206.79	22261000000	432	1527	0.408373	0.564521	0.602927	0.1209	-0.1209	29.5066	29.4429	29.4153	29.581	29.5638	29.4981
Q07113	Q07113	Cation-independent mannose-6-phosphate receptor	Igf2r	27.8934	27.9535	27.8187	27.5981	27.4481	27.5483	22	22	22	10.4	10.4	10.4	273.81	0	77.092	6007600000	220	1528	-1.43461	0.0676181	0.0124588	-0.3451	0.3451	27.8934	27.9535	27.8187	27.5981	27.4481	27.5483
Q07139	Q07139	Protein ECT2	Ect2	25.5055	25.4554	25.4829	NaN	NaN	NaN	5	5	5	7.2	7.2	7.2	103.13	0	18.098	577040000	17	1529	-62.369	6.76496e-05	0	-17.5629	17.5629	25.5055	25.4554	25.4829	7.92	7.92	7.92
Q07231;Q571J5;Q8C827	Q07231;Q571J5;Q8C827	Zinc finger and SCAN domain-containing protein 21;Zinc finger protein 354C;Zinc finger protein 62	Zscan21;Znf354c;Zfp62	24.5151	24.5501	24.5669	24.0418	24.3717	24.5367	2	2	2	3.8	3.8	3.8	63.012	0.0056045	2.051	604020000	3	1530	-0.675919	0.214159	0.181818	-0.1784	0.1784	24.5151	24.5501	24.5669	24.0418	24.3717	24.5367
Q07417	Q07417	Short-chain specific acyl-CoA dehydrogenase, mitochondrial	Acads	29.3401	29.2584	29.1762	29.8495	29.8947	29.7614	18	18	18	58.3	58.3	58.3	44.889	0	184.55	23565000000	367	1531	2.29498	0.0424836	0.000500751	0.5911	-0.5911	29.3401	29.2584	29.1762	29.8495	29.8947	29.7614
Q07797	Q07797	Galectin-3-binding protein	Lgals3bp	28.5868	28.5725	28.5375	30.0742	29.9334	30.1019	16	16	16	35.9	35.9	35.9	64.49	0	323.31	21242000000	315	1532	6.02376	0.0107575	0	1.5017	-1.5017	28.5868	28.5725	28.5375	30.0742	29.9334	30.1019
Q07813	Q07813	Apoptosis regulator BAX	Bax	27.8284	27.9573	27.9109	27.2327	27.3586	27.2222	8	8	8	52.1	52.1	52.1	21.394	0	147.22	7664800000	182	1533	-2.53307	0.0377304	0.000500751	-0.6782	0.6782	27.8284	27.9573	27.9109	27.2327	27.3586	27.2222
Q07832	Q07832	Serine/threonine-protein kinase PLK1	Plk1	25.0208	24.9248	24.8704	21.7629	22.1592	21.8512	6	6	6	14.6	14.6	14.6	68.3	0	15.872	414480000	21	1534	-9.48132	0.00500726	0	-3.0736	3.0736	25.0208	24.9248	24.8704	21.7629	22.1592	21.8512
Q08093	Q08093	Calponin-2	Cnn2	24.3143	24.2798	NaN	NaN	NaN	NaN	4	3	3	16.1	12.5	12.5	33.155	0	4.6372	124320000	2	1536	-1.91042	0.0518663	0.00403407	-16.3598	16.3598	24.3143	24.2798	7.92	7.92	7.92	7.92
Q08288	Q08288	Cell growth-regulating nucleolar protein	Lyar	28.4802	28.5195	28.4247	26.5302	26.4099	26.4474	11	11	11	26.8	26.8	26.8	43.735	0	141.14	5954300000	134	1538	-8.56532	0.00629261	0	-2.0328	2.0328	28.4802	28.5195	28.4247	26.5302	26.4099	26.4474
Q08369;P23772;O09100	Q08369	Transcription factor GATA-4	Gata4	25.1049	24.8343	25.071	25.582	25.3782	25.5134	5	5	3	20.4	20.4	13.2	44.58	0	42.318	1034200000	46	1540	1.65883	0.0607238	0.0105221	0.4424	-0.4424	25.1049	24.8343	25.071	25.582	25.3782	25.5134
Q08509	Q08509	Epidermal growth factor receptor kinase substrate 8	Eps8	27.4682	27.582	27.6005	27.5104	27.4344	27.5443	25	25	25	45.2	45.2	45.2	91.736	0	260.18	5141800000	160	1541	-0.22204	0.788985	0.82448	-0.0716	0.0716	27.4682	27.582	27.6005	27.5104	27.4344	27.5443
Q08652	Q08652	Retinol-binding protein 2	Rbp2	26.3176	25.8057	26.123	31.0464	30.9879	31.1213	6	6	6	41.8	41.8	41.8	15.609	0	188.7	30643000000	220	1544	14.443	0.00286503	0	4.9234	-4.9234	26.3176	25.8057	26.123	31.0464	30.9879	31.1213
Q08857	Q08857	Platelet glycoprotein 4	Cd36	NaN	NaN	NaN	25.8333	25.7356	25.7166	3	3	3	9.3	9.3	9.3	52.697	0	11.251	729810000	24	1545	57.0569	0.000157849	0	17.8156	-17.8156	7.92	7.92	7.92	25.8333	25.7356	25.7166
Q08879	Q08879;CON__ENSEMBL:ENSBTAP00000016046	Fibulin-1	Fbln1	23.5157	23.7193	23.5471	26.0586	26.3022	26.3943	8	8	8	12.9	12.9	12.9	78.032	0	17.196	1311000000	41	1546	8.61579	0.00620241	0	2.7551	-2.7551	23.5157	23.7193	23.5471	26.0586	26.3022	26.3943
Q08943	Q08943	FACT complex subunit SSRP1	Ssrp1	29.4013	29.6265	29.3937	28.3556	28.508	28.4848	23	23	23	34.6	34.6	34.6	80.859	0	190.65	14079000000	270	1547	-3.65997	0.023094	0	-0.9165	0.9165	29.4013	29.6265	29.3937	28.3556	28.508	28.4848
Q08ED0	Q08ED0	Bcl-2-like protein 15	Bcl2l15	22.4623	22.4085	NaN	23.468	23.7808	25.2684	3	3	3	18	18	18	18.299	0.0022798	2.6119	274830000	2	1548	1.37889	0.0700415	0.0132759	1.3723	-1.3723	22.4623	22.4085	7.92	23.468	23.7808	25.2684
Q09143	Q09143	High affinity cationic amino acid transporter 1	Slc7a1	26.1254	26.1258	25.9648	24.7167	24.5558	24.7761	4	4	4	9.6	9.6	9.6	67.091	0	70.42	1364500000	34	1549	-5.05372	0.0142076	0	-1.4087	1.4087	26.1254	26.1258	25.9648	24.7167	24.5558	24.7761
Q09199	Q09199	Beta-1,4 N-acetylgalactosaminyltransferase 2	B4galnt2	28.6411	28.8091	28.6005	29.1977	29.0651	29.171	23	23	23	41.8	41.8	41.8	58.317	0	171.04	13472000000	282	1550	1.73577	0.0585567	0.0095515	0.5299	-0.5299	28.6411	28.8091	28.6005	29.1977	29.0651	29.171
Q09200	Q09200	Beta-1,4 N-acetylgalactosaminyltransferase 1	B4galnt1	27.1376	27.0696	27.1411	28.7113	28.6844	28.6346	18	18	18	39.4	39.4	39.4	59.211	0	59.165	7321800000	181	1551	7.01903	0.00875054	0	1.5468	-1.5468	27.1376	27.0696	27.1411	28.7113	28.6844	28.6346
Q09XV5	Q09XV5	Chromodomain-helicase-DNA-binding protein 8	Chd8	24.5587	25.013	25.3958	24.2336	25.7486	24.6833	7	6	3	2.8	2.4	1.4	290.84	0	4.9696	887540000	5	1552	-0.143763	0.86752	0.890216	-0.3297	0.3297	24.5587	25.013	25.3958	24.2336	25.7486	24.6833
Q0GNC1	Q0GNC1	Inverted formin-2	Inf2	24.7348	24.3332	24.1816	22.4322	22.3898	21.4608	6	6	6	7.3	7.3	7.3	138.56	0	31.399	347560000	18	1553	-4.24264	0.018584	0	-1.9434	1.9434	24.7348	24.3332	24.1816	22.4322	22.3898	21.4608
Q0P678	Q0P678	Zinc finger CCCH domain-containing protein 18	Zc3h18	27.4752	27.4397	27.5261	26.9336	26.7769	26.8561	13	13	13	21.9	21.9	21.9	105.69	0	72.048	3941900000	106	1554	-2.58481	0.0370344	0.000500751	-0.6191	0.6191	27.4752	27.4397	27.5261	26.9336	26.7769	26.8561
Q0VBM2	Q0VBM2	Protein FAM83B	Fam83b	24.7865	25.1225	25.0799	25.0978	24.8491	24.7705	11	11	11	15.4	15.4	15.4	114.67	0	32.231	857420000	30	1556	-0.270537	0.736844	0.775481	-0.2308	0.2308	24.7865	25.1225	25.0799	25.0978	24.8491	24.7705
Q0VEE6	Q0VEE6	Zinc finger protein 800	Znf800	22.7826	22.8194	22.9588	22.4649	22.779	22.9899	2	2	2	5.6	5.6	5.6	74.812	0	4.9569	143860000	1	1557	-0.309931	0.690715	0.729196	-0.0404	0.0404	22.7826	22.8194	22.9588	22.4649	22.779	22.9899
Q0VG18	Q0VG18	Small integral membrane protein 24	Smim24	19.536	20.1552	20.7302	29.2046	29.7067	29.5724	7	7	7	37.5	37.5	37.5	13.546	0	176.31	13228000000	161	1558	16.525	0.00252678	0	9.4172	-9.4172	19.536	20.1552	20.7302	29.2046	29.7067	29.5724
Q0VGB7	Q0VGB7	Serine/threonine-protein phosphatase 4 regulatory subunit 2	Ppp4r2	25.6365	25.6133	25.8008	24.552	24.4338	24.8777	7	7	7	29.7	29.7	29.7	46.478	0	82.169	1025600000	19	1560	-3.16882	0.028303	0	-1.0845	1.0845	25.6365	25.6133	25.8008	24.552	24.4338	24.8777
Q10470	Q10470	Beta-1,4-mannosyl-glycoprotein 4-beta-N-acetylglucosaminyltransferase	Mgat3	22.7737	22.5308	22.7668	23.8996	23.4875	24.0353	3	3	3	7.6	7.6	7.6	62.002	0	7.4046	281120000	9	1561	2.9944	0.0304678	0	1.1328	-1.1328	22.7737	22.5308	22.7668	23.8996	23.4875	24.0353
Q10738	Q10738	Matrilysin	Mmp7	29.2588	29.2506	29.248	27.9322	28.0704	28.0004	10	10	10	25.4	25.4	25.4	29.755	0	133.72	12468000000	171	1562	-5.44048	0.0126291	0	-1.2502	1.2502	29.2588	29.2506	29.248	27.9322	28.0704	28.0004
Q11011	Q11011	Puromycin-sensitive aminopeptidase	Npepps	29.549	29.7405	29.6411	30.2521	30.198	30.2823	36	36	36	48.4	48.4	48.4	103.32	0	243.84	28425000000	538	1563	2.39718	0.0402091	0.000500751	0.611	-0.611	29.549	29.7405	29.6411	30.2521	30.198	30.2823
Q11136	Q11136	Xaa-Pro dipeptidase	Pepd	27.9576	28.0165	27.9801	28.8082	28.8359	28.8316	16	16	16	40.6	40.6	40.6	55.028	0	221.96	9726000000	213	1564	4.01774	0.0201174	0	0.8515	-0.8515	27.9576	28.0165	27.9801	28.8082	28.8359	28.8316
Q148V7	Q148V7	LisH domain and HEAT repeat-containing protein KIAA1468	Kiaa1468	22.8774	22.8396	22.876	23.1083	23.0557	22.9427	3	3	3	2.9	2.9	2.9	134.59	0	5.9154	217000000	2	1565	0.712298	0.1819	0.138625	0.1797	-0.1797	22.8774	22.8396	22.876	23.1083	23.0557	22.9427
Q148V8	Q148V8	Protein FAM83H	Fam83h	26.768	26.8188	26.8187	25.9617	25.941	25.8958	16	16	16	19.2	19.2	19.2	131.11	0	53.955	2325000000	58	1566	-4.0272	0.0199821	0	-0.8777	0.8777	26.768	26.8188	26.8187	25.9617	25.941	25.8958
Q148W0;Q6UQ17	Q148W0	Phospholipid-transporting ATPase IC	Atp8b1	29.8229	29.7309	29.7959	29.9121	29.7285	29.7124	15	15	15	16.3	16.3	16.3	143.8	0	48.975	23054000000	103	1567	0.00423682	0.995718	0.997176	-0.0674	0.0674	29.8229	29.7309	29.7959	29.9121	29.7285	29.7124
Q14AX6	Q14AX6	Cyclin-dependent kinase 12	Cdk12	23.4716	23.0646	23.2442	22.7678	22.875	22.6516	5	4	4	5.1	4.5	4.5	163.68	0	10.671	227560000	6	1568	-1.52753	0.0648495	0.011446	-0.4764	0.4764	23.4716	23.0646	23.2442	22.7678	22.875	22.6516
Q14BV6	Q14BV6	Carbohydrate deacetylase	Ydjc	23.1885	22.6048	22.8477	22.8642	23.0042	22.7275	3	3	3	12.3	12.3	12.3	33.093	0.0099435	1.6776	134990000	2	1569	-0.0398565	0.962657	0.968463	0.0165	-0.0165	23.1885	22.6048	22.8477	22.8642	23.0042	22.7275
Q14C51	Q14C51	Pentatricopeptide repeat domain-containing protein 3, mitochondrial	Ptcd3	28.5484	28.5151	28.4289	28.306	28.1799	28.295	23	23	23	39	39	39	77.795	0	212.14	9437000000	226	1570	-0.972813	0.103695	0.0439627	-0.2201	0.2201	28.5484	28.5151	28.4289	28.306	28.1799	28.295
Q14CH7	Q14CH7	Alanine--tRNA ligase, mitochondrial	Aars2	25.1606	25.3228	25.279	25.1965	25.0288	24.9914	10	10	10	12.6	12.6	12.6	106.78	0	39.233	972550000	42	1571	-0.674893	0.215159	0.182208	-0.2502	0.2502	25.1606	25.3228	25.279	25.1965	25.0288	24.9914
Q1HFZ0	Q1HFZ0	tRNA (cytosine(34)-C(5))-methyltransferase	Nsun2	29.803	29.7615	29.7545	28.6126	28.6081	28.6456	35	35	35	60.5	60.5	60.5	85.451	0	323.31	18145000000	423	1572	-5.5013	0.0124487	0	-1.1489	1.1489	29.803	29.7615	29.7545	28.6126	28.6081	28.6456
Q2EMV9	Q2EMV9	Poly [ADP-ribose] polymerase 14	Parp14	NaN	NaN	21.4577	22.4163	22.1951	22.2785	4	4	4	2.5	2.5	2.5	203.8	0	3.6159	76296000	3	1573	2.12153	0.0460241	0.000953743	14.3585	-14.3585	7.92	7.92	21.4577	22.4163	22.1951	22.2785
Q2HXL6	Q2HXL6	ER degradation-enhancing alpha-mannosidase-like protein 3	Edem3	23.4125	23.5207	23.6948	23.1373	22.833	23.0334	4	4	4	5	5	5	104.2	0	4.8398	270900000	12	1574	-1.73873	0.0583587	0.0095515	-0.4873	0.4873	23.4125	23.5207	23.6948	23.1373	22.833	23.0334
Q2NL51	Q2NL51	Glycogen synthase kinase-3 alpha	Gsk3a	24.2098	24.3001	24.147	25.337	24.9126	25.0412	9	5	5	24.7	17.8	17.8	51.66	0	19.781	713430000	27	1575	2.71591	0.0348436	0.000500751	0.8314	-0.8314	24.2098	24.3001	24.147	25.337	24.9126	25.0412
Q2TPA8	Q2TPA8	Hydroxysteroid dehydrogenase-like protein 2	Hsdl2	25.7462	25.7275	25.5688	26.7703	26.7256	26.8415	11	11	11	30.8	30.8	30.8	54.208	0	53.045	2304500000	52	1576	4.29662	0.0183134	0	1.0428	-1.0428	25.7462	25.7275	25.5688	26.7703	26.7256	26.8415
Q2VPQ9	Q2VPQ9	Chromatin modification-related protein MEAF6	Meaf6	24.004	23.9173	24.5942	23.1499	23.6447	23.6427	3	3	3	22	22	22	21.649	0	5.586	430910000	6	1577	-1.50948	0.0653452	0.0116805	-0.3613	0.3613	24.004	23.9173	24.5942	23.1499	23.6447	23.6427
Q2YDW2	Q2YDW2	Protein misato homolog 1	Msto1	25.3753	25.6081	25.5243	24.6878	24.2259	24.4658	9	9	9	22.1	22.1	22.1	61.23	0	30.702	893150000	20	1578	-3.06919	0.029656	0	-1.0585	1.0585	25.3753	25.6081	25.5243	24.6878	24.2259	24.4658
Q31125	Q31125	Zinc transporter SLC39A7	Slc39a7	26.4442	26.722	26.6132	26.5231	26.407	26.5199	4	4	4	7.4	7.4	7.4	50.656	0	32.431	2494000000	72	1579	-0.393009	0.58626	0.625554	-0.0933	0.0933	26.4442	26.722	26.6132	26.5231	26.407	26.5199
Q32NZ6	Q32NZ6	Transmembrane channel-like protein 5	Tmc5	NaN	NaN	NaN	24.4928	24.5302	24.9132	6	6	6	11	11	11	111.07	0	12.153	339910000	16	1580	38.229	0.00117205	0	16.6102	-16.6102	7.92	7.92	7.92	24.4928	24.5302	24.9132
Q33DR3	Q33DR3	Decaprenyl-diphosphate synthase subunit 2	Pdss2	24.2994	24.183	24.3597	24.6724	24.1344	24.3168	6	6	6	20	20	20	43.98	0	9.6314	573420000	9	1581	0.263383	0.744468	0.783872	0.0174	-0.0174	24.2994	24.183	24.3597	24.6724	24.1344	24.3168
Q3B7Z2;Q5QNQ6	Q3B7Z2	Oxysterol-binding protein 1	Osbp	26.4574	26.7497	26.5849	27.4815	27.3153	27.5068	16	16	16	33.5	33.5	33.5	88.796	0	94.083	3818000000	116	1582	2.84995	0.032362	0	0.8966	-0.8966	26.4574	26.7497	26.5849	27.4815	27.3153	27.5068
Q3KNM2	Q3KNM2	E3 ubiquitin-protein ligase MARCH5	2005-03-01	26.5598	26.628	26.2767	26.3108	26.0721	26.1943	7	7	7	30.6	30.6	30.6	31.231	0	17.013	2144200000	32	1583	-0.93086	0.112501	0.0548996	-0.3655	0.3655	26.5598	26.628	26.2767	26.3108	26.0721	26.1943
Q3TAS6	Q3TAS6	ER membrane protein complex subunit 10	Emc10	24.8745	24.6018	24.455	24.8943	24.593	24.8884	3	3	3	13.6	13.6	13.6	27.052	0	69.22	686130000	46	1586	0.425537	0.541168	0.573313	0.2866	-0.2866	24.8745	24.6018	24.455	24.8943	24.593	24.8884
Q3TB82	Q3TB82	Pleckstrin homology domain-containing family F member 1	Plekhf1	25.7922	24.7474	24.6235	24.5253	25.1963	24.3839	2	2	2	6.1	6.1	6.1	31.157	0.0097618	1.689	753470000	10	1587	-0.553078	0.358703	0.364036	-0.2221	0.2221	25.7922	24.7474	24.6235	24.5253	25.1963	24.3839
Q3TBW2	Q3TBW2	39S ribosomal protein L10, mitochondrial	Mrpl10	26.7674	26.9552	26.9291	26.8582	26.8404	26.5329	8	8	8	44.7	44.7	44.7	29.395	0	63.881	3082600000	61	1588	-0.450624	0.505135	0.534487	-0.0887	0.0887	26.7674	26.9552	26.9291	26.8582	26.8404	26.5329
Q3TC33	Q3TC33	Coiled-coil domain-containing protein 127	Ccdc127	23.9153	23.9892	23.9182	23.8208	23.7274	23.7672	3	3	3	11.9	11.9	11.9	30.509	0	3.8214	349310000	2	1589	-0.747307	0.163904	0.117906	-0.151	0.151	23.9153	23.9892	23.9182	23.8208	23.7274	23.7672
Q3TC46	Q3TC46	Protein PAT1 homolog 1	Patl1	23.2874	23.5607	23.3309	23.4358	23.1058	23.2529	3	3	3	5.1	5.1	5.1	86.769	0	6.5887	250780000	7	1590	-0.403461	0.571365	0.609406	-0.078	0.078	23.2874	23.5607	23.3309	23.4358	23.1058	23.2529
Q3TC72	Q3TC72	Fumarylacetoacetate hydrolase domain-containing protein 2A	Fahd2	22.4742	22.6395	22.5529	22.9055	23.1406	22.8852	4	4	4	23	23	23	34.69	0	4.4412	191810000	4	1591	1.47997	0.0663465	0.0122722	0.3526	-0.3526	22.4742	22.6395	22.5529	22.9055	23.1406	22.8852
Q3TC93	Q3TC93	HCLS1-binding protein 3	Hs1bp3	25.0959	24.9999	24.7802	24.9559	25.4925	25.0255	5	5	5	20.3	20.3	20.3	43.691	0	9.2259	981370000	9	1592	0.520847	0.403899	0.421026	0.0256	-0.0256	25.0959	24.9999	24.7802	24.9559	25.4925	25.0255
Q3TCH7	Q3TCH7	Cullin-4A	Cul4a	25.2421	25.4129	25.421	25.3728	25.1038	25.3401	15	9	9	19.6	11.6	11.6	87.752	0	23.656	1076700000	42	1593	-0.295117	0.708613	0.749052	-0.0728	0.0728	25.2421	25.4129	25.421	25.3728	25.1038	25.3401
Q3TCJ1	Q3TCJ1	BRISC complex subunit Abro1	Fam175b	25.6414	25.8654	25.8602	26.1167	26.136	26.173	8	8	8	21.2	21.2	21.2	46.942	0	24.522	1669500000	67	1594	1.32849	0.0724018	0.01404	0.2758	-0.2758	25.6414	25.8654	25.8602	26.1167	26.136	26.173
Q3TCN2	Q3TCN2	Putative phospholipase B-like 2;Putative phospholipase B-like 2 28 kDa form;Putative phospholipase B-like 2 40 kDa form;Putative phospholipase B-like 2 15 kDa form	Plbd2	24.5588	24.2089	24.3418	24.2338	24.4908	24.5578	5	5	5	8.4	8.4	8.4	66.289	0	6.1768	596130000	43	1595	0.173621	0.838137	0.865695	0.149	-0.149	24.5588	24.2089	24.3418	24.2338	24.4908	24.5578
Q3TCT4	Q3TCT4	Ectonucleoside triphosphate diphosphohydrolase 7	Entpd7	22.5623	23.0891	22.5429	23.3188	23.6018	23.5291	3	3	3	6.6	6.6	6.6	68.973	0	12.285	241170000	7	1596	1.93752	0.0506964	0.00271125	0.9668	-0.9668	22.5623	23.0891	22.5429	23.3188	23.6018	23.5291
Q3TDD9	Q3TDD9	Protein phosphatase 1 regulatory subunit 21	Ppp1r21	21.9639	22.0809	22.1006	21.8331	21.9192	22.1478	2	2	2	3.2	3.2	3.2	88.337	0	4.9132	104280000	3	1597	-0.278936	0.72763	0.765952	-0.1617	0.1617	21.9639	22.0809	22.1006	21.8331	21.9192	22.1478
Q3TDN2	Q3TDN2	FAS-associated factor 2	Faf2	28.4071	28.2065	28.137	28.1091	27.9405	28.051	14	14	14	43.4	43.4	43.4	52.471	0	172.17	7952500000	135	1598	-0.760557	0.157937	0.110158	-0.1555	0.1555	28.4071	28.2065	28.137	28.1091	27.9405	28.051
Q3TDQ1	Q3TDQ1	Dolichyl-diphosphooligosaccharide--protein glycosyltransferase subunit STT3B	Stt3b	28.0144	28.3212	28.1051	28.3858	28.4353	28.4907	12	11	11	17.9	17	17	93.245	0	80.238	8983700000	199	1599	1.01559	0.0963817	0.036776	0.3302	-0.3302	28.0144	28.3212	28.1051	28.3858	28.4353	28.4907
Q3TEA8	Q3TEA8	Heterochromatin protein 1-binding protein 3	Hp1bp3	28.5074	28.6498	28.6326	28.4379	28.4914	28.5562	25	25	25	43.1	43.1	43.1	60.866	0	78.23	10540000000	280	1601	-0.411622	0.560421	0.59727	-0.1412	0.1412	28.5074	28.6498	28.6326	28.4379	28.4914	28.5562
Q3TFQ1	Q3TFQ1	SPRY domain-containing protein 7	Spryd7	23.6697	23.6795	23.5064	24.0375	23.8731	24.1628	2	2	2	11.2	11.2	11.2	21.681	0.0032534	2.2778	381900000	9	1602	1.39527	0.0692697	0.0126996	0.3678	-0.3678	23.6697	23.6795	23.5064	24.0375	23.8731	24.1628
Q3TGF2	Q3TGF2	Protein FAM107B	Fam107b	25.6949	25.8656	26.2638	23.9734	24.1866	23.8519	5	5	5	47.3	47.3	47.3	15.572	0	35.184	1027400000	22	1603	-5.03398	0.0143429	0	-1.8922	1.8922	25.6949	25.8656	26.2638	23.9734	24.1866	23.8519
Q3TH73	Q3TH73	Protein tweety homolog 2	Ttyh2	21.7646	21.6763	21.7567	22.4193	22.1624	22.6014	2	2	2	3.6	3.6	3.6	59.007	0.0016719	2.7474	92034000	5	1605	2.06547	0.0473534	0.000953743	0.6626	-0.6626	21.7646	21.6763	21.7567	22.4193	22.1624	22.6014
Q3THE2;Q9CQ19	Q3THE2;Q9CQ19	Myosin regulatory light chain 12B;Myosin regulatory light polypeptide 9	Myl12b;Myl9	30.7821	30.6436	30.6985	30.976	30.9115	30.8398	10	10	10	62.8	62.8	62.8	19.779	0	323.31	57853000000	372	1606	0.816242	0.139178	0.0859729	0.213	-0.213	30.7821	30.6436	30.6985	30.976	30.9115	30.8398
Q3THG9	Q3THG9	Alanyl-tRNA editing protein Aarsd1	Aarsd1	25.295	25.4563	25.3188	25.4702	25.428	25.5077	9	9	9	27.2	27.2	27.2	44.97	0	25.821	1132000000	52	1607	0.456327	0.496881	0.526528	0.1514	-0.1514	25.295	25.4563	25.3188	25.4702	25.428	25.5077
Q3THK3	Q3THK3	General transcription factor IIF subunit 1	Gtf2f1	26.4045	26.6457	26.6249	25.7036	25.7987	26.0187	11	11	11	26.6	26.6	26.6	57.241	0	58.579	2060700000	57	1609	-2.30814	0.0422564	0.000500751	-0.8262	0.8262	26.4045	26.6457	26.6249	25.7036	25.7987	26.0187
Q3THK7	Q3THK7	GMP synthase [glutamine-hydrolyzing]	Gmps	29.2384	29.3265	29.2951	28.7343	28.6777	28.6672	32	32	32	63.6	63.6	63.6	76.723	0	255.02	14307000000	369	1610	-2.66011	0.0355877	0.000500751	-0.6174	0.6174	29.2384	29.3265	29.2951	28.7343	28.6777	28.6672
Q3THS6;Q91X83	Q3THS6	S-adenosylmethionine synthase isoform type-2	Mat2a	29.6571	29.6579	29.6069	28.7403	28.7334	28.7936	22	22	22	54.7	54.7	54.7	43.688	0	121.72	17080000000	258	1611	-4.10757	0.0194184	0	-0.9168	0.9168	29.6571	29.6579	29.6069	28.7403	28.7334	28.7936
Q3THW5;P0C0S6	Q3THW5;P0C0S6	Histone H2A.V;Histone H2A.Z	H2afv;H2afz	29.8918	29.6498	29.8171	29.5659	29.6715	29.7294	5	3	3	31.2	24.2	24.2	13.509	0	12.054	24414000000	148	556	-0.473176	0.472423	0.500758	-0.1456	0.1456	29.8918	29.6498	29.8171	29.5659	29.6715	29.7294
Q3TIR1	Q3TIR1	Trafficking protein particle complex subunit 13	Trappc13	22.4151	22.4033	22.0666	22.2399	22.2186	22.3417	2	2	2	4.6	4.6	4.6	46.476	0.0034441	2.2341	132610000	6	1612	-0.0910654	0.915418	0.927906	-0.1634	0.1634	22.4151	22.4033	22.0666	22.2399	22.2186	22.3417
Q3TIR3	Q3TIR3	Synembryn-A	Ric8a	23.519	23.3742	23.4679	23.5487	23.5629	23.4343	4	4	4	9.1	9.1	9.1	59.846	0	4.9105	327350000	6	1613	0.247611	0.761589	0.799627	0.0808	-0.0808	23.519	23.3742	23.4679	23.5487	23.5629	23.4343
Q3TIU4	Q3TIU4	2,5-phosphodiesterase 12	Pde12	25.8484	26.0802	25.9014	25.8397	25.9661	25.9381	7	7	7	22	22	22	67.513	0	50.371	1660400000	65	1614	-0.10633	0.901253	0.916425	0.0367	-0.0367	25.8484	26.0802	25.9014	25.8397	25.9661	25.9381
Q3TIV5	Q3TIV5	Zinc finger CCCH domain-containing protein 15	Zc3h15	27.0574	27.2015	27.1164	26.3508	26.1913	26.3833	9	9	9	25.6	25.6	25.6	48.327	0	68.389	2976400000	84	1615	-3.10991	0.028957	0	-0.7656	0.7656	27.0574	27.2015	27.1164	26.3508	26.1913	26.3833
Q3TIX9	Q3TIX9	U4/U6.U5 tri-snRNP-associated protein 2	Usp39	27.7523	27.6241	27.7742	27.3791	27.2807	27.2475	14	14	14	31.9	31.9	31.9	65.146	0	104.64	5196000000	125	1616	-1.64943	0.0609866	0.0107827	-0.4716	0.4716	27.7523	27.6241	27.7742	27.3791	27.2807	27.2475
Q3TJ91	Q3TJ91	Lethal(2) giant larvae protein homolog 2	Llgl2	27.004	27.1178	27.0436	26.9812	26.8909	26.8706	20	20	20	27.3	27.3	27.3	114.32	0	122.47	3558000000	152	1617	-0.592957	0.305939	0.298953	-0.1527	0.1527	27.004	27.1178	27.0436	26.9812	26.8909	26.8706
Q3TJD7	Q3TJD7	PDZ and LIM domain protein 7	Pdlim7	26.1553	26.4347	26.0599	24.3122	23.708	23.727	10	10	10	31.7	31.7	31.7	50.118	0	56.69	1246000000	51	1618	-5.50486	0.0123811	0	-2.4283	2.4283	26.1553	26.4347	26.0599	24.3122	23.708	23.727
Q3TJZ6	Q3TJZ6	Protein FAM98A	Fam98a	26.8447	26.8439	26.7715	26.0691	26.1391	26.1223	10	10	8	34.2	34.2	27.8	55.055	0	142.37	2478300000	93	1619	-3.19534	0.0279648	0	-0.7216	0.7216	26.8447	26.8439	26.7715	26.0691	26.1391	26.1223
Q3TKT4;Q6DIC0	Q3TKT4	Transcription activator BRG1	Smarca4	28.7603	28.8525	28.7674	27.8229	27.7927	27.9023	35	35	35	23.3	23.3	23.3	181.43	0	154.95	9236900000	248	1620	-4.07544	0.0197341	0	-0.9445	0.9445	28.7603	28.8525	28.7674	27.8229	27.7927	27.9023
Q3TKY6	Q3TKY6	Peptidyl-prolyl cis-trans isomerase CWC27 homolog	Cwc27	25.0126	24.928	25.226	24.1219	24.2755	24.162	4	4	4	15.4	15.4	15.4	53.542	0	86.4	667000000	27	1621	-2.99798	0.0304002	0	-0.8506	0.8506	25.0126	24.928	25.226	24.1219	24.2755	24.162
Q3TLH4	Q3TLH4	Protein PRRC2C	Prrc2c	27.8858	27.9903	28.071	27.1907	27.1009	27.1206	31	31	30	14.9	14.9	14.6	310.89	0	109.61	5359700000	147	1623	-3.37801	0.0257098	0	-0.8697	0.8697	27.8858	27.9903	28.071	27.1907	27.1009	27.1206
Q3TLP5	Q3TLP5	Enoyl-CoA hydratase domain-containing protein 2, mitochondrial	Echdc2	25.769	25.5626	25.8409	26.7104	26.7754	26.574	5	5	5	23.3	23.3	23.3	31.852	0	48.736	2158700000	70	1624	3.29189	0.0268373	0	0.9414	-0.9414	25.769	25.5626	25.8409	26.7104	26.7754	26.574
Q3TMQ6;P97802	Q3TMQ6	Angiogenin-4	Ang4	28.8293	29.0373	29.072	28.7306	28.8165	28.8163	8	8	8	43.8	43.8	43.8	16.425	0	36.929	13384000000	188	1625	-0.707506	0.184875	0.143245	-0.221	0.221	28.8293	29.0373	29.072	28.7306	28.8165	28.8163
Q3TMX7	Q3TMX7	Sulfhydryl oxidase 2	Qsox2	24.3951	24.7213	24.5392	23.3637	23.5129	23.6409	6	6	6	11	11	11	77.774	0	7.7449	461510000	10	1626	-3.33358	0.0260931	0	-1.0263	1.0263	24.3951	24.7213	24.5392	23.3637	23.5129	23.6409
Q3TN34	Q3TN34	MICAL-like protein 2	Micall2	23.4737	24.1546	24.3324	24.0003	24.1112	24.1819	8	8	8	12.1	12.1	12.1	108.29	0	7.3293	480830000	4	1627	0.242687	0.766813	0.805536	-0.0434	0.0434	23.4737	24.1546	24.3324	24.0003	24.1112	24.1819
Q3TNA1	Q3TNA1	Xylulose kinase	Xylb	25.8418	25.7615	25.8227	26.6729	26.4352	26.3619	8	8	8	19.8	19.8	19.8	59.543	0	27.888	2128600000	71	1628	2.37448	0.0407469	0.000500751	0.6125	-0.6125	25.8418	25.7615	25.8227	26.6729	26.4352	26.3619
Q3TPX4	Q3TPX4	Exocyst complex component 5	Exoc5	24.3182	24.2116	24.3104	24.5072	24.0458	23.9442	6	6	6	9.3	9.3	9.3	81.737	0	7.0198	554550000	27	1629	-0.311876	0.688288	0.728095	-0.2646	0.2646	24.3182	24.2116	24.3104	24.5072	24.0458	23.9442
Q3TQB2	Q3TQB2	FAD-dependent oxidoreductase domain-containing protein 1	Foxred1	23.2554	23.0879	23.0733	23.0803	23.3003	23.0196	3	3	3	6.2	6.2	6.2	54.177	0	3.635	248330000	6	1630	-0.0186345	0.982172	0.986702	-0.0076	0.0076	23.2554	23.0879	23.0733	23.0803	23.3003	23.0196
Q3TQI7	Q3TQI7	Uncharacterized protein C9orf78 homolog		22.8979	22.6314	22.8653	NaN	22.4865	NaN	3	3	3	10.7	10.7	10.7	33.543	0	3.919	106710000	2	1631	-1.98218	0.0493708	0.00184758	-14.9453	14.9453	22.8979	22.6314	22.8653	7.92	22.4865	7.92
Q3TRM4	Q3TRM4	Neuropathy target esterase	Pnpla6	25.5263	25.6463	25.6215	26.1372	25.9668	26.1823	13	13	13	13.4	13.4	13.4	149.54	0	25.998	1563700000	49	1632	1.87609	0.0534562	0.00529334	0.5157	-0.5157	25.5263	25.6463	25.6215	26.1372	25.9668	26.1823
Q3TSG4	Q3TSG4	RNA demethylase ALKBH5	Alkbh5	24.4655	24.3802	24.6172	23.7384	24.0487	23.7948	5	5	5	18.2	18.2	18.2	44.41	0	25.963	510600000	23	1633	-2.03609	0.0480958	0.00140581	-0.6707	0.6707	24.4655	24.3802	24.6172	23.7384	24.0487	23.7948
Q3TUH1	Q3TUH1	Phosphatidate cytidylyltransferase, mitochondrial	Tamm41	26.4868	26.3509	26.4125	26.1881	26.0096	26.0391	9	9	9	32.6	32.6	32.6	37.827	0	37.06	2075300000	55	1634	-1.31037	0.0731342	0.0149826	-0.3734	0.3734	26.4868	26.3509	26.4125	26.1881	26.0096	26.0391
Q3TUU5	Q3TUU5	Testis-expressed sequence 30 protein	Tex30	24.0835	24.2269	24.0725	NaN	NaN	NaN	5	5	5	24	24	24	25.263	0	5.8436	239720000	9	1635	-50.4365	0.000428448	0	-16.1635	16.1635	24.0835	24.2269	24.0725	7.92	7.92	7.92
Q3TW96	Q3TW96	UDP-N-acetylhexosamine pyrophosphorylase-like protein 1	Uap1l1	27.2123	27.2141	27.1597	28.0208	28.1716	28.1353	18	18	16	38.7	38.7	34.7	56.613	0	58.187	5843600000	207	1638	3.82662	0.0217185	0	0.923	-0.923	27.2123	27.2141	27.1597	28.0208	28.1716	28.1353
Q3TWF6	Q3TWF6	WD repeat-containing protein 70	Wdr70	23.456	23.5477	23.4225	23.0889	23.1106	23.2968	3	3	3	5.6	5.6	5.6	73.118	0	4.9829	269780000	2	1639	-1.16593	0.0804333	0.0196014	-0.3454	0.3454	23.456	23.5477	23.4225	23.0889	23.1106	23.2968
Q3TWL2	Q3TWL2	Type 1 phosphatidylinositol 4,5-bisphosphate 4-phosphatase	Tmem55b	23.0115	23.0648	22.916	22.9534	23.0752	23.0044	2	2	2	11.6	11.6	11.6	30.047	0.0020768	2.6442	186620000	4	1640	0.0551376	0.948511	0.956063	-0.0071	0.0071	23.0115	23.0648	22.916	22.9534	23.0752	23.0044
Q3TWW8	Q3TWW8	Serine/arginine-rich splicing factor 6	Srsf6	29.5089	29.6217	29.594	28.8315	28.8294	28.9097	15	15	11	36	36	29.2	39.025	0	95.929	16638000000	220	1641	-3.08138	0.0295207	0	-0.7625	0.7625	29.5089	29.6217	29.594	28.8315	28.8294	28.9097
Q3TX08	Q3TX08	tRNA (guanine(26)-N(2))-dimethyltransferase	Trmt1	24.2179	24.2448	24.3836	23.5554	23.8789	23.5267	5	5	5	8.9	8.9	8.9	72.349	0	8.8849	439390000	10	1642	-2.0011	0.0488997	0.00184758	-0.6894	0.6894	24.2179	24.2448	24.3836	23.5554	23.8789	23.5267
Q3TXS7	Q3TXS7	26S proteasome non-ATPase regulatory subunit 1	Psmd1	30.0131	29.9586	29.9285	29.8061	29.8636	29.8692	38	38	38	51.3	51.3	51.3	105.73	0	323.31	28272000000	650	1643	-0.542661	0.372969	0.381898	-0.095	0.095	30.0131	29.9586	29.9285	29.8061	29.8636	29.8692
Q3TYD6	Q3TYD6	Serine/threonine-protein kinase LMTK2	Lmtk2	21.9961	22.2684	21.9091	23.2901	24.4964	24.4251	3	3	3	2.9	2.9	2.9	160.51	0.0022774	2.5865	265970000	5	1644	3.37997	0.0256647	0	2.429	-2.429	21.9961	22.2684	21.9091	23.2901	24.4964	24.4251
Q3TYS2	Q3TYS2	Cytochrome b-245 chaperone 1 (Essential for reactive oxygen species protein) (Eros)	Cybc1 Eros	24.7337	24.9846	24.78	24.3285	24.4934	24.56	4	4	4	23	23	23	20.921	0	11.761	696400000	34	1645	-1.26866	0.0751685	0.0156729	-0.2866	0.2866	24.7337	24.9846	24.78	24.3285	24.4934	24.56
Q3TYX3	Q3TYX3	SET and MYND domain-containing protein 5	Smyd5	25.0123	25.0398	25.0477	25.7299	24.945	24.8906	4	4	4	9.4	9.4	9.4	47.095	0	9.6382	940520000	25	1646	0.336464	0.65794	0.698077	-0.0948	0.0948	25.0123	25.0398	25.0477	25.7299	24.945	24.8906
Q3TZM9	Q3TZM9	GDP-Man:Man(3)GlcNAc(2)-PP-Dol alpha-1,2-mannosyltransferase	Alg11	24.9769	24.7708	24.6038	24.4757	24.8054	24.5684	7	7	7	17.7	17.7	17.7	55.269	0	20.614	718780000	28	1647	-0.4982	0.436337	0.460265	-0.2024	0.2024	24.9769	24.7708	24.6038	24.4757	24.8054	24.5684
Q3TZX8	Q3TZX8	Polynucleotide 5-hydroxyl-kinase NOL9	Nol9	26.1735	26.0699	26.031	24.7525	25.2841	24.9806	7	7	7	10.9	10.9	10.9	80.839	0	42.871	1348600000	41	1648	-3.10442	0.0290923	0	-1.0893	1.0893	26.1735	26.0699	26.031	24.7525	25.2841	24.9806
Q3TZZ7	Q3TZZ7	Extended synaptotagmin-2	Esyt2	25.4018	25.5323	25.6287	25.4	25.5659	25.6305	9	9	9	14.9	14.9	14.9	94.138	0	29.303	1253100000	51	1649	0.0392909	0.963228	0.96849	0.0336	-0.0336	25.4018	25.5323	25.6287	25.4	25.5659	25.6305
Q3U0B3	Q3U0B3	Dehydrogenase/reductase SDR family member 11	Dhrs11	21.4387	21.5631	21.036	28.3266	28.3977	28.5058	10	10	10	52.3	52.3	52.3	28.274	0	60.317	4387300000	91	1650	19.766	0.00200813	0	6.959	-6.959	21.4387	21.5631	21.036	28.3266	28.3977	28.5058
Q3U0V1	Q3U0V1	Far upstream element-binding protein 2	Khsrp	30.3629	30.4492	30.4269	29.7841	29.804	29.9129	34	34	30	56.3	56.3	52.3	76.775	0	323.31	31947000000	623	1651	-2.43766	0.0394459	0.000500751	-0.6229	0.6229	30.3629	30.4492	30.4269	29.7841	29.804	29.9129
Q3U0V2	Q3U0V2	Tumor necrosis factor receptor type 1-associated DEATH domain protein	Tradd	25.3853	24.8906	24.438	25.9476	25.5865	25.8287	7	7	7	30.3	30.3	30.3	34.577	0	82.69	1465600000	24	1652	1.82635	0.05524	0.00690548	0.9381	-0.9381	25.3853	24.8906	24.438	25.9476	25.5865	25.8287
Q3U186	Q3U186	Probable arginine--tRNA ligase, mitochondrial	Rars2	26.8168	26.8193	26.793	26.6784	26.819	26.8617	15	15	15	26.3	26.3	26.3	65.335	0	46.712	2936700000	86	1653	-0.0948496	0.911742	0.924734	0.0022	-0.0022	26.8168	26.8193	26.793	26.6784	26.819	26.8617
Q3U1F9	Q3U1F9	Phosphoprotein associated with glycosphingolipid-enriched microdomains 1	Pag1	21.7165	21.1325	21.3251	21.9472	22.9887	21.9502	2	2	2	11	11	11	46.549	0	10.271	45907000	2	1654	1.56697	0.0636126	0.011446	0.6251	-0.6251	21.7165	21.1325	21.3251	21.9472	22.9887	21.9502
Q3U1G5	Q3U1G5	Interferon-stimulated 20 kDa exonuclease-like 2	Isg20l2	25.4443	24.9364	25.4237	22.3838	23.0561	23.4278	5	5	5	19	19	19	41.019	0	24.551	715150000	16	1655	-4.30035	0.0182909	0	-2.3676	2.3676	25.4443	24.9364	25.4237	22.3838	23.0561	23.4278
Q3U1J4	Q3U1J4	DNA damage-binding protein 1	Ddb1	29.5845	29.6639	29.582	29.6357	29.6246	29.7093	43	43	43	47.6	47.6	47.6	126.85	0	323.31	22421000000	438	1656	0.203679	0.807385	0.841379	0.0512	-0.0512	29.5845	29.6639	29.582	29.6357	29.6246	29.7093
Q3U1V6	Q3U1V6	Ubiquitin-conjugating enzyme E2 variant 3	Uevld	23.783	24.0129	23.8972	24.0811	24.4955	24.4917	5	5	5	10.8	10.8	10.8	51.681	0	8.7947	493890000	14	1657	1.33768	0.0718442	0.01404	0.5945	-0.5945	23.783	24.0129	23.8972	24.0811	24.4955	24.4917
Q3U2A8	Q3U2A8	Valine--tRNA ligase, mitochondrial	Vars2	26.1037	26.3644	26.2612	25.7303	25.9648	25.8705	13	13	13	17.2	17.2	17.2	118.46	0	27.223	1814600000	50	1660	-1.32881	0.0723567	0.01404	-0.3907	0.3907	26.1037	26.3644	26.2612	25.7303	25.9648	25.8705
Q3U2I3	Q3U2I3	FTS and Hook-interacting protein	Fam160a2	23.456	23.3972	23.3314	23.7691	23.7399	23.8654	5	5	5	5.5	5.5	5.5	106.54	0	7.7052	337410000	5	1661	1.63698	0.0613693	0.0107827	0.3719	-0.3719	23.456	23.3972	23.3314	23.7691	23.7399	23.8654
Q3U2P1	Q3U2P1	Protein transport protein Sec24A	Sec24a	26.6466	26.7216	26.768	28.5048	28.3633	28.4114	23	23	23	29.3	29.3	29.3	118.78	0	173.2	6689400000	174	1662	7.01038	0.00877309	0	1.6898	-1.6898	26.6466	26.7216	26.768	28.5048	28.3633	28.4114
Q3U308	Q3U308	Cytoplasmic tRNA 2-thiolation protein 2	Ctu2	24.0285	24.1402	24.2728	23.8034	23.6308	23.7288	4	4	4	9.1	9.1	9.1	56.104	0	14.405	433120000	28	1663	-1.54125	0.0643091	0.011446	-0.4114	0.4114	24.0285	24.1402	24.2728	23.8034	23.6308	23.7288
Q3U319	Q3U319	E3 ubiquitin-protein ligase BRE1B	Rnf40	24.8787	24.8511	25.0559	24.6032	24.5719	24.78	11	10	10	14.2	12.8	12.8	113.97	0	17.129	824880000	12	1664	-0.98466	0.101475	0.0417549	-0.2755	0.2755	24.8787	24.8511	25.0559	24.6032	24.5719	24.78
Q3U3R4	Q3U3R4	Lipase maturation factor 1	Lmf1	23.0786	23.1394	22.6971	23.0133	22.8012	22.9445	2	2	2	3.5	3.5	3.5	65.877	0	3.246	182870000	6	1665	-0.152205	0.85941	0.883363	-0.1341	0.1341	23.0786	23.1394	22.6971	23.0133	22.8012	22.9445
Q3U487	Q3U487	E3 ubiquitin-protein ligase HECTD3	Hectd3	24.9413	24.9598	25.2388	27.8124	27.754	27.3232	12	12	12	18.6	18.6	18.6	97.346	0	72.913	2984700000	49	1666	6.94767	0.00886329	0	2.7942	-2.7942	24.9413	24.9598	25.2388	27.8124	27.754	27.3232
Q3U5C8	Q3U5C8	Rho guanine nucleotide exchange factor 16	Arhgef16	26.1831	26.5905	26.5465	26.7642	26.8799	26.8605	14	14	14	27.9	27.9	27.9	80.38	0	41.561	2692200000	82	1667	1.21878	0.0775285	0.017017	0.314	-0.314	26.1831	26.5905	26.5465	26.7642	26.8799	26.8605
Q3U6N9	Q3U6N9	UPF0488 protein C8orf33 homolog		22.7825	22.7007	22.7682	NaN	NaN	22.097	2	2	2	21.6	21.6	21.6	24.464	0	6.3568	102510000	2	1669	-2.07057	0.0471279	0.000953743	-14.8482	14.8482	22.7825	22.7007	22.7682	7.92	7.92	22.097
Q3U7R1	Q3U7R1	Extended synaptotagmin-1	Esyt1	26.8829	27.1583	26.5401	26.8452	25.8862	25.5768	14	14	14	16.1	16.1	16.1	121.55	0	47.902	2530900000	57	1671	-1.23884	0.076452	0.0161889	-0.9967	0.9967	26.8829	27.1583	26.5401	26.8452	25.8862	25.5768
Q3U821	Q3U821	WD repeat-containing protein 75	Wdr75	26.7623	26.8225	26.4465	25.2363	24.7998	24.6064	12	12	12	22.9	22.9	22.9	94.036	0	46.612	1822600000	51	1672	-4.38352	0.0176144	0	-1.9625	1.9625	26.7623	26.8225	26.4465	25.2363	24.7998	24.6064
Q3U9G9	Q3U9G9	Lamin-B receptor	Lbr	30.3362	30.4882	30.3222	29.6816	29.7203	29.731	20	20	20	29.7	29.7	29.7	71.439	0	226.77	29967000000	375	1673	-2.73715	0.0343926	0.000500751	-0.6159	0.6159	30.3362	30.4882	30.3222	29.6816	29.7203	29.731
Q3UA06	Q3UA06	Pachytene checkpoint protein 2 homolog	Trip13	26.5361	26.6346	26.642	25.6988	25.7363	25.7574	11	11	11	32.4	32.4	32.4	48.376	0	27.982	1942000000	25	1675	-3.82746	0.0216959	0	-0.8983	0.8983	26.5361	26.6346	26.642	25.6988	25.7363	25.7574
Q3UA37	Q3UA37	Glutamine-rich protein 1	Qrich1	25.3416	24.9662	25.3186	24.2536	25.1177	24.694	5	5	5	6.4	6.4	6.4	86.555	0	8.0272	921790000	19	1676	-1.11316	0.084407	0.024077	-0.6246	0.6246	25.3416	24.9662	25.3186	24.2536	25.1177	24.694
Q3UBX0	Q3UBX0	Transmembrane protein 109	Tmem109	25.7542	25.836	25.5598	25.3211	25.3894	25.5859	2	2	2	8.6	8.6	8.6	26.306	0	5.3835	1319900000	21	1677	-0.935787	0.111222	0.053286	-0.3648	0.3648	25.7542	25.836	25.5598	25.3211	25.3894	25.5859
Q3UDE2	Q3UDE2	Tubulin--tyrosine ligase-like protein 12	Ttll12	27.5746	27.7013	27.5307	27.4102	27.3375	27.5085	20	20	20	37.6	37.6	37.6	74.042	0	72.252	4957500000	155	1679	-0.702374	0.188905	0.148158	-0.1644	0.1644	27.5746	27.7013	27.5307	27.4102	27.3375	27.5085
Q3UDR8	Q3UDR8	Protein YIPF3;Protein YIPF3, N-terminally processed	Yipf3	24.1596	24.2158	23.8499	24.481	24.4248	24.5119	4	4	4	15.6	15.6	15.6	37.998	0	9.493	609810000	30	1681	1.29643	0.0738458	0.0155226	0.3214	-0.3214	24.1596	24.2158	23.8499	24.481	24.4248	24.5119
Q3UE37	Q3UE37	Ubiquitin-conjugating enzyme E2 Z	Ube2z	25.6653	25.687	25.7354	25.6148	25.6346	25.7101	6	6	6	16.3	16.3	16.3	38.368	0	11.863	1700700000	60	1683	-0.189362	0.822219	0.849566	-0.0524	0.0524	25.6653	25.687	25.7354	25.6148	25.6346	25.7101
Q3UEB3	Q3UEB3	Poly(U)-binding-splicing factor PUF60	Puf60	28.7235	28.9107	28.7678	28.1358	28.101	28.1005	19	19	19	48.4	48.4	48.4	60.248	0	201.39	10227000000	238	1684	-2.77873	0.0337837	0.000500751	-0.6668	0.6668	28.7235	28.9107	28.7678	28.1358	28.101	28.1005
Q3UFF7	Q3UFF7	Lysophospholipase-like protein 1	Lyplal1	23.3727	23.4422	23.3988	23.3602	23.4203	23.2778	3	3	3	17.2	17.2	17.2	26.354	0	5.9766	280020000	14	1685	-0.219483	0.791331	0.827371	-0.0386	0.0386	23.3727	23.4422	23.3988	23.3602	23.4203	23.2778
Q3UFK8	Q3UFK8	FERM domain-containing protein 8	Frmd8	24.546	24.6332	24.7166	24.5452	24.7006	24.7399	2	2	2	4.3	4.3	4.3	51.827	0	4.3284	674970000	4	1686	0.112152	0.896146	0.914005	0.0674	-0.0674	24.546	24.6332	24.7166	24.5452	24.7006	24.7399
Q3UFM5	Q3UFM5	Nucleolar MIF4G domain-containing protein 1	Nom1	25.4462	25.4977	25.326	23.7228	24.4689	23.928	6	6	6	11	11	11	95.959	0	31.321	756280000	10	1687	-3.30744	0.0266118	0	-1.5182	1.5182	25.4462	25.4977	25.326	23.7228	24.4689	23.928
Q3UFY7	Q3UFY7	7-methylguanosine phosphate-specific 5-nucleotidase	Nt5c3b	23.7272	22.8675	23.2651	22.7745	22.6287	22.786	4	4	4	20.3	20.3	20.3	34.425	0	12.37	201400000	14	1688	-1.25558	0.0756554	0.0159106	-0.4906	0.4906	23.7272	22.8675	23.2651	22.7745	22.6287	22.786
Q3UFY8	Q3UFY8	Mitochondrial ribonuclease P protein 1	Trmt10c	26.824	26.768	26.7876	26.0557	26.149	26.1281	13	13	13	35.5	35.5	35.5	48.385	0	48.89	2421900000	70	1689	-3.06383	0.0297011	0	-0.6595	0.6595	26.824	26.768	26.7876	26.0557	26.149	26.1281
Q3UGC7;Q66JS6	Q3UGC7;Q66JS6	Eukaryotic translation initiation factor 3 subunit J-A;Eukaryotic translation initiation factor 3 subunit J-B	Eif3j1;Eif3j2	27.8547	27.9648	27.9789	27.3805	27.4001	27.2593	11	11	11	42.9	42.9	42.9	29.343	0	107.5	5770700000	164	1690	-2.35414	0.041243	0.000500751	-0.5843	0.5843	27.8547	27.9648	27.9789	27.3805	27.4001	27.2593
Q3UGR5	Q3UGR5	Haloacid dehalogenase-like hydrolase domain-containing protein 2	Hdhd2	23.9754	24.0606	23.665	24.4187	24.2949	24.0968	2	2	2	8.1	8.1	8.1	28.73	0	6.7354	448310000	37	1691	1.07989	0.0879441	0.0274795	0.3195	-0.3195	23.9754	24.0606	23.665	24.4187	24.2949	24.0968
Q3UGS4	Q3UGS4	Protein FAM195B	Fam195b	21.5992	21.6028	22.4549	20.4421	20.2269	20.9565	2	2	2	22.7	22.7	22.7	11.101	0	3.4845	57032000	4	1692	-2.45407	0.0391753	0.000500751	-1.1607	1.1607	21.5992	21.6028	22.4549	20.4421	20.2269	20.9565
Q3UH06	Q3UH06	Ras-responsive element-binding protein 1	Rreb1	24.1887	24.5082	24.6243	23.4344	23.5087	23.7356	6	6	6	5.1	5.1	5.1	184.15	0	12.469	486150000	18	1694	-2.52644	0.0378657	0.000500751	-0.9995	0.9995	24.1887	24.5082	24.6243	23.4344	23.5087	23.7356
Q3UH60;Q8BWT5	Q3UH60	Disco-interacting protein 2 homolog B	Dip2b	23.433	23.3991	23.2341	23.5919	23.2126	23.5974	5	5	5	3.5	3.5	3.5	171.12	0	8.1427	298120000	12	1695	0.337656	0.656393	0.696729	0.1928	-0.1928	23.433	23.3991	23.2341	23.5919	23.2126	23.5974
Q3UH66	Q3UH66	Serine/threonine-protein kinase WNK2	Wnk2	22.6924	23.0738	22.6963	22.35	NaN	22.0354	4	2	2	2.9	2.4	2.4	227.52	0	21.181	129200000	7	1696	-1.11099	0.0845559	0.0246637	-0.6609	0.6609	22.6924	23.0738	22.6963	22.35	7.92	22.0354
Q3UHD6	Q3UHD6	Sorting nexin-27	Snx27	24.8723	25.0029	24.6966	24.1458	23.9367	24.1409	6	6	6	13.2	13.2	13.2	60.988	0	14.395	635400000	13	1697	-2.58908	0.0369442	0.000500751	-0.7314	0.7314	24.8723	25.0029	24.6966	24.1458	23.9367	24.1409
Q3UHH8	Q3UHH8	Glucoside xylosyltransferase 1	Gxylt1	21.6436	22.3347	22.9199	21.859	21.4954	21.7148	3	3	3	8.4	8.4	8.4	46.49	0	4.6369	104530000	4	1698	-1.06268	0.0902275	0.0294118	-0.6199	0.6199	21.6436	22.3347	22.9199	21.859	21.4954	21.7148
Q3UHJ0;Q91Z96	Q3UHJ0	AP2-associated protein kinase 1	Aak1	24.3441	24.0096	24.2188	24.296	24.1928	24.1727	5	5	5	8.2	8.2	8.2	103.35	0	10.973	526570000	13	1699	0.100641	0.906964	0.920578	-0.026	0.026	24.3441	24.0096	24.2188	24.296	24.1928	24.1727
Q3UHQ6;Q8BL99	Q3UHQ6	Protein dopey-2	Dopey2	23.148	22.9868	23.4233	26.2087	26.0483	26.0248	14	14	14	7.1	7.1	7.1	257.48	0	34.547	1085500000	47	1700	8.8139	0.00590926	0	2.9003	-2.9003	23.148	22.9868	23.4233	26.2087	26.0483	26.0248
Q3UHX2	Q3UHX2	28 kDa heat- and acid-stable phosphoprotein	Pdap1	27.7372	27.6229	27.7705	26.8615	27.0137	26.8382	8	8	8	38.1	38.1	38.1	20.605	0	135.91	4571600000	124	1702	-3.08836	0.029408	0	-0.8757	0.8757	27.7372	27.6229	27.7705	26.8615	27.0137	26.8382
Q3UHX9	Q3UHX9	Putative methyltransferase C9orf114 homolog	D2Wsu81e	25.1825	25.2316	25.3535	22.8377	22.8153	22.7081	4	4	4	10.9	10.9	10.9	42.957	0	7.577	621730000	22	1703	-9.69389	0.00487196	0	-2.4163	2.4163	25.1825	25.2316	25.3535	22.8377	22.8153	22.7081
Q3UI43	Q3UI43	BRISC and BRCA1-A complex member 1	Babam1	23.7891	23.9965	23.8755	24.115	23.5671	23.8083	2	2	2	16.8	16.8	16.8	36.793	0	51.84	393480000	6	1704	-0.158246	0.853929	0.879728	-0.0672	0.0672	23.7891	23.9965	23.8755	24.115	23.5671	23.8083
Q3UIA2;Q5SSM3	Q3UIA2	Rho GTPase-activating protein 17	Arhgap17	24.8951	25.0547	25.3434	25.6327	25.3407	25.5401	7	7	7	10.5	10.5	10.5	92.201	0	19.993	1061400000	25	1705	1.17241	0.0801288	0.0194015	0.4854	-0.4854	24.8951	25.0547	25.3434	25.6327	25.3407	25.5401
Q3UIL6	Q3UIL6	Pleckstrin homology domain-containing family A member 7	Plekha7	25.9682	26.0313	25.8424	25.3471	25.45	25.3018	11	11	11	14.9	14.9	14.9	126.74	0	32.854	1424700000	33	1706	-2.22821	0.0437915	0.000500751	-0.6211	0.6211	25.9682	26.0313	25.8424	25.3471	25.45	25.3018
Q3UIR3	Q3UIR3	E3 ubiquitin-protein ligase DTX3L	Dtx3l	23.136	23.0228	23.3778	24.4253	24.1796	23.9637	4	4	4	7.2	7.2	7.2	83.043	0	26.07	362480000	25	1707	2.81103	0.033061	0	1.0436	-1.0436	23.136	23.0228	23.3778	24.4253	24.1796	23.9637
Q3UIU2	Q3UIU2	NADH dehydrogenase [ubiquinone] 1 beta subcomplex subunit 6	Ndufb6	27.0841	27.068	26.9686	27.6079	27.5397	27.509	7	7	7	51.6	51.6	51.6	15.515	0	35.201	4936100000	122	1708	2.16512	0.0452563	0.000500751	0.4717	-0.4717	27.0841	27.068	26.9686	27.6079	27.5397	27.509
Q3UJB9	Q3UJB9	Enhancer of mRNA-decapping protein 4	Edc4	27.4378	27.5516	27.3723	26.4511	26.7326	26.7487	25	25	25	27.5	27.5	27.5	152.48	0	165.61	3948300000	131	1709	-2.7	0.035024	0.000500751	-0.7052	0.7052	27.4378	27.5516	27.3723	26.4511	26.7326	26.7487
Q3UJD6	Q3UJD6	Ubiquitin carboxyl-terminal hydrolase 19	Usp19	24.3936	24.6678	24.9315	23.9516	23.8986	24.0071	6	6	6	7.3	7.3	7.3	150.55	0	29.142	556300000	20	1710	-2.04315	0.0478478	0.00140581	-0.7162	0.7162	24.3936	24.6678	24.9315	23.9516	23.8986	24.0071
Q3UJU9	Q3UJU9	Regulator of microtubule dynamics protein 3	Rmdn3	26.0169	26.0351	25.9328	27.3284	27.2986	27.42	12	12	12	35.7	35.7	35.7	52.028	0	140.17	3220500000	109	1711	5.68365	0.0118624	0	1.3115	-1.3115	26.0169	26.0351	25.9328	27.3284	27.2986	27.42
Q3UKJ7	Q3UKJ7	WD40 repeat-containing protein SMU1;WD40 repeat-containing protein SMU1, N-terminally processed	Smu1	28.458	28.4975	28.3652	27.7949	27.8354	27.7881	19	19	19	47.2	47.2	47.2	57.543	0	155.31	8218400000	276	1712	-2.73438	0.0344828	0.000500751	-0.6631	0.6631	28.458	28.4975	28.3652	27.7949	27.8354	27.7881
Q3UL36	Q3UL36	Arginine and glutamate-rich protein 1	Arglu1	26.4363	26.8109	27.4395	27.0357	26.3666	26.4828	8	8	8	21.4	21.4	21.4	32.887	0	8.093	2991400000	25	1713	-0.487466	0.451745	0.477411	-0.3281	0.3281	26.4363	26.8109	27.4395	27.0357	26.3666	26.4828
Q3ULD5	Q3ULD5	Methylcrotonoyl-CoA carboxylase beta chain, mitochondrial	Mccc2	28.0298	28.0424	27.9429	28.0114	27.9377	27.953	21	21	21	48.3	48.3	48.3	61.378	0	103.97	7379700000	230	1714	-0.16484	0.847021	0.87222	-0.0768	0.0768	28.0298	28.0424	27.9429	28.0114	27.9377	27.953
Q3ULF4	Q3ULF4	Paraplegin	Spg7	27.4125	27.4658	27.4727	27.6041	27.542	27.6537	12	12	12	17.9	17.9	17.9	85.995	0	54.642	5222800000	73	1715	0.657596	0.23348	0.204582	0.1383	-0.1383	27.4125	27.4658	27.4727	27.6041	27.542	27.6537
Q3ULJ0	Q3ULJ0	Glycerol-3-phosphate dehydrogenase 1-like protein	Gpd1l	27.8107	27.7767	27.835	28.0374	28.0342	28.1935	16	14	14	44.2	39	39	38.225	0	153.97	6858500000	109	1716	1.14547	0.0822601	0.021718	0.2267	-0.2267	27.8107	27.7767	27.835	28.0374	28.0342	28.1935
Q3UM18	Q3UM18	Large subunit GTPase 1 homolog	Lsg1	25.0664	25.2848	24.8674	23.7593	23.6162	23.222	8	8	8	13.7	13.7	13.7	73.156	0	18.789	617430000	22	1717	-3.94114	0.020591	0	-1.4502	1.4502	25.0664	25.2848	24.8674	23.7593	23.6162	23.222
Q3UM29	Q3UM29	Conserved oligomeric Golgi complex subunit 7	Cog7	25.3422	25.4713	25.2046	25.458	25.8126	25.2896	8	8	8	12.7	12.7	12.7	86.072	0	13.372	1154300000	17	1718	0.498761	0.435426	0.459108	0.1158	-0.1158	25.3422	25.4713	25.2046	25.458	25.8126	25.2896
Q3UM45	Q3UM45	Protein phosphatase 1 regulatory subunit 7	Ppp1r7	26.9575	27.0262	27.078	27.0458	27.2674	27.1389	16	16	16	48.8	48.8	48.8	41.291	0	47.852	3800100000	67	1719	0.494598	0.441411	0.465004	0.1127	-0.1127	26.9575	27.0262	27.078	27.0458	27.2674	27.1389
Q3UMB9	Q3UMB9	WASH complex subunit 7	Kiaa1033	24.257	24.3036	24.2743	24.3518	24.3109	24.3241	6	6	6	6.7	6.7	6.7	136.37	0	15.471	523590000	15	1720	0.243229	0.766106	0.804793	0.0498	-0.0498	24.257	24.3036	24.2743	24.3518	24.3109	24.3241
Q3UMC0;Q9D3R6	Q3UMC0	Spermatogenesis-associated protein 5	Spata5	27.5923	27.7235	27.8467	28.4479	28.1746	28.4758	8	8	8	12.7	12.7	12.7	97.255	0	10.748	7320700000	25	1721	2.07517	0.0469926	0.000953743	0.7244	-0.7244	27.5923	27.7235	27.8467	28.4479	28.1746	28.4758
Q3UMF0	Q3UMF0	Cordon-bleu protein-like 1	Cobll1	24.3286	24.4352	24.5929	24.6469	24.448	24.4195	7	7	7	9.3	9.3	9.3	137.38	0	17.533	593320000	5	1722	0.178237	0.833755	0.862163	0.0128	-0.0128	24.3286	24.4352	24.5929	24.6469	24.448	24.4195
Q3UMR5	Q3UMR5	Calcium uniporter protein, mitochondrial	Mcu	29.3503	29.5228	29.2367	29.8416	29.9779	30.0053	18	18	18	40.6	40.6	40.6	39.681	0	190.62	22132000000	289	1723	1.98934	0.0492345	0.00184758	0.6276	-0.6276	29.3503	29.5228	29.2367	29.8416	29.9779	30.0053
Q3UMU9	Q3UMU9	Hepatoma-derived growth factor-related protein 2	Hdgfrp2	25.6558	25.8836	25.6436	24.9931	25.0879	25.1762	7	6	6	14.3	13.2	13.2	74.29	0	18.113	1163200000	37	1724	-2.25821	0.0433405	0.000500751	-0.5679	0.5679	25.6558	25.8836	25.6436	24.9931	25.0879	25.1762
Q3UMW7;Q9D2E1;Q922R0;P49138	Q3UMW7;Q9D2E1;Q922R0;P49138	MAP kinase-activated protein kinase 3;Testis-specific serine/threonine-protein kinase 3;cAMP-dependent protein kinase catalytic subunit PRKX;MAP kinase-activated protein kinase 2	Mapkapk3;Tssk3;Prkx;Mapkapk2	21.2272	21.4398	20.8446	21.1412	21.132	21.0888	2	2	2	5.2	5.2	5.2	43.293	0	4.3065	44799000	3	1725	-0.136663	0.874342	0.895838	-0.0952	0.0952	21.2272	21.4398	20.8446	21.1412	21.132	21.0888
Q3UMY5;Q05BC3	Q3UMY5	Echinoderm microtubule-associated protein-like 4	Eml4	28.7835	28.8239	28.8672	29.1019	29.1195	29.118	34	34	34	38.3	38.3	38.3	110.03	0	191.08	13679000000	321	1726	1.34193	0.071601	0.01404	0.2941	-0.2941	28.7835	28.8239	28.8672	29.1019	29.1195	29.118
Q3UN02	Q3UN02	Lysocardiolipin acyltransferase 1	Lclat1	26.6218	26.6396	26.4144	27.2285	27.3274	27.3832	8	8	8	22.6	22.6	22.6	44.399	0	18.727	3325400000	66	1727	2.74072	0.0343024	0.000500751	0.7056	-0.7056	26.6218	26.6396	26.4144	27.2285	27.3274	27.3832
Q3UNB8	Q3UNB8	Transmembrane protein 253	Tmem253	22.2365	21.9381	21.7651	24.2706	22.9399	23.2684	2	2	2	17.6	17.6	17.6	22.415	0	14.027	223180000	3	1730	2.46736	0.0388804	0.000500751	1.3303	-1.3303	22.2365	21.9381	21.7651	24.2706	22.9399	23.2684
Q3UNX5	Q3UNX5	Acyl-coenzyme A synthetase ACSM3, mitochondrial	Acsm3	26.5511	26.4074	26.5503	25.5297	25.5905	25.5284	12	12	12	26.7	26.7	26.7	65.622	0	44.296	1965100000	70	1731	-3.94007	0.0206135	0	-1.0206	1.0206	26.5511	26.4074	26.5503	25.5297	25.5905	25.5284
Q3UP24	Q3UP24	NLR family CARD domain-containing protein 4	Nlrc4	24.3296	24.7707	24.6469	25.0533	24.4187	24.8751	6	6	6	6	6	6	116.75	0	9.8809	716040000	21	1732	0.475954	0.468531	0.495953	0.2282	-0.2282	24.3296	24.7707	24.6469	25.0533	24.4187	24.8751
Q3UPF5	Q3UPF5	Zinc finger CCCH-type antiviral protein 1	Zc3hav1	26.2431	26.2458	26.1762	25.8489	25.8515	25.4927	16	16	16	23.9	23.9	23.9	106.69	0	40.286	1842700000	52	1733	-1.57607	0.0632969	0.011446	-0.3942	0.3942	26.2431	26.2458	26.1762	25.8489	25.8515	25.4927
Q3UPH1	Q3UPH1	Protein PRRC1	Prrc1	25.7448	25.5608	25.8117	26.4873	26.5805	26.5159	6	6	6	19.2	19.2	19.2	46.297	0	54.84	2004600000	62	1734	3.04588	0.0299943	0	0.7711	-0.7711	25.7448	25.5608	25.8117	26.4873	26.5805	26.5159
Q3UPL0	Q3UPL0	Protein transport protein Sec31A	Sec31a	29.7007	29.8375	29.7985	30.7412	30.6766	30.7999	44	44	44	42	42	42	133.57	0	323.31	35066000000	672	1735	3.93468	0.0207488	0	0.9427	-0.9427	29.7007	29.8375	29.7985	30.7412	30.6766	30.7999
Q3UPR7	Q3UPR7	Transmembrane protein 102	Tmem102	23.5204	23.5291	23.6631	23.6604	23.8454	23.571	4	4	4	10.8	10.8	10.8	54.922	0	5.5231	352710000	6	1736	0.428873	0.53605	0.568437	0.1313	-0.1313	23.5204	23.5291	23.6631	23.6604	23.8454	23.571
Q3UPW2	Q3UPW2	ETS-related transcription factor Elf-3	Elf3	24.968	25.0975	24.9786	22.4721	23.0949	22.9659	5	5	4	16.4	16.4	14.1	44.273	0	22.664	501040000	22	1737	-5.64802	0.0120879	0	-2.0127	2.0127	24.968	25.0975	24.9786	22.4721	23.0949	22.9659
Q3UQ44	Q3UQ44	Ras GTPase-activating-like protein IQGAP2	Iqgap2	28.461	28.5939	28.4106	30.0422	30.1223	30.0942	38	35	35	28.3	26.7	26.7	180.53	0	209.35	19119000000	185	1738	6.4039	0.00974274	0	1.6332	-1.6332	28.461	28.5939	28.4106	30.0422	30.1223	30.0942
Q3UQ84	Q3UQ84	Threonine--tRNA ligase, mitochondrial	Tars2	27.355	27.2972	27.2999	27.0072	27.0875	27.1338	20	20	20	29.9	29.9	29.9	81.699	0	47.049	4008100000	135	1739	-1.04189	0.0927624	0.0319776	-0.2124	0.2124	27.355	27.2972	27.2999	27.0072	27.0875	27.1338
Q3UQN2	Q3UQN2	F-BAR domain only protein 2	Fcho2	24.166	24.5602	24.4146	24.6446	24.7766	24.7083	7	7	7	13	13	13	88.733	0	28.88	657290000	8	1740	1.05892	0.0906242	0.0296597	0.2937	-0.2937	24.166	24.5602	24.4146	24.6446	24.7766	24.7083
Q3URD3	Q3URD3	Sarcolemmal membrane-associated protein	Slmap	25.6936	25.5719	25.4528	25.4199	25.3741	25.0494	13	13	13	15.9	15.9	15.9	96.932	0	33.281	1168400000	34	1742	-0.895226	0.11992	0.0646665	-0.1978	0.1978	25.6936	25.5719	25.4528	25.4199	25.3741	25.0494
Q3URE1	Q3URE1	Acyl-CoA synthetase family member 3, mitochondrial	Acsf3	27.4405	27.4387	27.3833	27.5588	27.5066	27.4753	17	17	17	33.8	33.8	33.8	65.076	0	62.018	4762700000	99	1743	0.420082	0.548998	0.584038	0.0679	-0.0679	27.4405	27.4387	27.3833	27.5588	27.5066	27.4753
Q3URQ0	Q3URQ0	Testis-expressed sequence 10 protein	Tex10	26.326	26.4847	26.476	25.259	25.0827	25.1777	14	14	14	18.9	18.9	18.9	105.21	0	67.033	1639000000	31	1744	-4.78481	0.0152675	0	-1.2983	1.2983	26.326	26.4847	26.476	25.259	25.0827	25.1777
Q3URS9	Q3URS9	Coiled-coil domain-containing protein 51	Ccdc51	25.2944	25.2745	25.455	25.371	25.2669	25.2036	4	4	4	13.5	13.5	13.5	45.132	0	22.702	1084900000	18	1745	-0.229311	0.781201	0.817929	-0.0275	0.0275	25.2944	25.2745	25.455	25.371	25.2669	25.2036
Q3US41	Q3US41	Epithelial splicing regulatory protein 1	Esrp1	25.9639	25.6283	26.1351	25.294	25.4194	25.0009	6	6	5	9.7	9.7	7.9	75.548	0	18.621	1390500000	14	1746	-1.74863	0.0581568	0.00877926	-0.6699	0.6699	25.9639	25.6283	26.1351	25.294	25.4194	25.0009
Q3USH5	Q3USH5	Splicing factor, suppressor of white-apricot homolog	Sfswap	22.5326	22.5301	22.7261	22.2591	22.4257	22.6181	3	3	3	2.9	2.9	2.9	104.19	0.00042882	3.1885	126000000	4	1748	-0.518517	0.407276	0.425205	-0.1069	0.1069	22.5326	22.5301	22.7261	22.2591	22.4257	22.6181
Q3UTJ2	Q3UTJ2	Sorbin and SH3 domain-containing protein 2	Sorbs2	28.8366	28.7445	28.6667	22.8249	22.5169	23.0622	26	26	26	29.2	29.2	29.2	132.35	0	220.98	6110100000	154	1750	-16.7398	0.00239148	0	-5.9196	5.9196	28.8366	28.7445	28.6667	22.8249	22.5169	23.0622
Q3UUQ7	Q3UUQ7	GPI inositol-deacylase	Pgap1	29.0589	29.153	29.0816	29.0787	29.0345	29.0917	25	25	25	34.7	34.7	34.7	104.58	0	98.617	14974000000	336	1752	-0.132307	0.87826	0.898023	-0.0029	0.0029	29.0589	29.153	29.0816	29.0787	29.0345	29.0917
Q3UV70	Q3UV70	[Pyruvate dehydrogenase [acetyl-transferring]]-phosphatase 1, mitochondrial	Pdp1	23.5551	23.5333	23.4178	22.9932	22.1862	22.2686	2	2	2	4.6	4.6	4.6	61.18	0	7.5367	210650000	14	1754	-2.2659	0.0431601	0.000500751	-1.2647	1.2647	23.5551	23.5333	23.4178	22.9932	22.1862	22.2686
Q3UVG3	Q3UVG3	Protein FAM91A1	Fam91a1	23.3376	24.2229	23.8198	23.8251	24.4942	24.2763	3	3	3	5.6	5.6	5.6	93.462	0	19.004	471660000	5	1755	0.789722	0.147479	0.0976497	0.4565	-0.4565	23.3376	24.2229	23.8198	23.8251	24.4942	24.2763
Q3UVK0;REV__Q80VJ8	Q3UVK0	Endoplasmic reticulum metallopeptidase 1	Ermp1	26.5708	26.6005	26.3399	26.1381	26.2619	26.2165	10	10	10	14.3	14.3	14.3	100.15	0	76.185	2236200000	59	1756	-1.0653	0.0897568	0.028804	-0.3543	0.3543	26.5708	26.6005	26.3399	26.1381	26.2619	26.2165
Q3UVL4	Q3UVL4	Vacuolar protein sorting-associated protein 51 homolog	Vps51	24.5171	24.6632	24.3465	24.718	24.5851	24.525	7	7	7	9.6	9.6	9.6	86.186	0	29.823	633300000	47	1757	0.337223	0.6569	0.696802	0.068	-0.068	24.5171	24.6632	24.3465	24.718	24.5851	24.525
Q3UWA6;P18293;Q5SDA5	Q3UWA6	Heat-stable enterotoxin receptor	Gucy2c	25.4762	25.4036	25.424	27.3504	27.4228	27.4102	15	15	14	16.1	16.1	14.9	123.23	0	35.576	2810000000	67	1758	8.86493	0.00575141	0	1.9862	-1.9862	25.4762	25.4036	25.424	27.3504	27.4228	27.4102
Q3UX10	Q3UX10	Tubulin alpha chain-like 3	Tubal3	24.3008	24.6318	23.6869	24.8451	24.8605	24.6007	7	4	4	18.8	14.3	14.3	49.988	0	37.606	801350000	39	1759	1.17304	0.0800387	0.0191041	0.5443	-0.5443	24.3008	24.6318	23.6869	24.8451	24.8605	24.6007
Q3UYH7;Q99MK8	Q3UYH7;Q99MK8	Beta-adrenergic receptor kinase 2;Beta-adrenergic receptor kinase 1	Adrbk2;Adrbk1	23.2781	22.3637	22.9235	22.3991	22.3079	22.4375	2	2	2	3.1	3.1	3.1	79.656	0.003055	2.295	147290000	2	1761	-1.03196	0.0940933	0.0345253	-0.5244	0.5244	23.2781	22.3637	22.9235	22.3991	22.3079	22.4375
Q3UYV9	Q3UYV9	Nuclear cap-binding protein subunit 1	Ncbp1	27.3122	27.4194	27.3608	26.8032	26.7881	26.8234	14	14	14	20.8	20.8	20.8	91.926	0	67.505	4014700000	139	1762	-2.51189	0.0382039	0.000500751	-0.5576	0.5576	27.3122	27.4194	27.3608	26.8032	26.7881	26.8234
Q3UZ39	Q3UZ39	Leucine-rich repeat flightless-interacting protein 1	Lrrfip1	27.8051	27.6679	27.7898	26.5848	26.6439	26.5952	20	20	19	45.4	45.4	43.8	79.248	0	235.55	4402900000	130	1763	-4.83516	0.0151096	0	-1.1946	1.1946	27.8051	27.6679	27.7898	26.5848	26.6439	26.5952
Q3UZZ4	Q3UZZ4	Olfactomedin-4	Olfm4	29.2264	29.1952	29.1033	30.5092	30.1355	30.4405	12	12	12	28.1	28.1	28.1	57.298	0	174.36	27287000000	283	1765	3.8204	0.021741	0	1.2453	-1.2453	29.2264	29.1952	29.1033	30.5092	30.1355	30.4405
Q3UZZ6;Q80VR3	Q3UZZ6	Sulfotransferase 1 family member D1	Sult1d1	26.1028	26.0299	25.9396	30.6954	30.7482	30.7928	19	19	17	55.9	55.9	53.2	35.083	0	129.78	26372000000	287	1766	19.2742	0.00209833	0	4.7183	-4.7183	26.1028	26.0299	25.9396	30.6954	30.7482	30.7928
Q3V009	Q3V009	Transmembrane emp24 domain-containing protein 1	Tmed1	25.0174	24.6575	24.4008	24.5936	24.0793	24.4802	4	4	4	21.1	21.1	21.1	25.262	0	10.388	621330000	14	1767	-0.719693	0.177611	0.132753	-0.1773	0.1773	25.0174	24.6575	24.4008	24.5936	24.0793	24.4802
Q3V0C5	Q3V0C5	Ubiquitin carboxyl-terminal hydrolase 48	Usp48	27.6223	27.7643	27.741	27.2684	27.2247	27.3489	4	4	4	4.9	4.9	4.9	120.63	0	61.108	5105400000	16	1768	-1.73451	0.0586018	0.0095515	-0.4726	0.4726	27.6223	27.7643	27.741	27.2684	27.2247	27.3489
Q3V0K9	Q3V0K9	Plastin-1	Pls1	30.1011	30.2703	30.1629	31.2971	31.3512	31.359	37	37	34	61.1	61.1	55.6	70.407	0	323.31	51967000000	642	1769	4.7616	0.0153802	0	1.1883	-1.1883	30.1011	30.2703	30.1629	31.2971	31.3512	31.359
Q3V1L4	Q3V1L4	Cytosolic purine 5-nucleotidase	Nt5c2	26.5363	26.8066	26.5671	26.501	26.5471	26.5054	7	7	7	18.9	18.9	18.9	64.808	0	57.182	2631100000	80	1770	-0.429491	0.534916	0.567332	-0.0617	0.0617	26.5363	26.8066	26.5671	26.501	26.5471	26.5054
Q3V1V3	Q3V1V3	ESF1 homolog	Esf1	24.8085	24.9323	24.8972	23.4435	23.6174	23.5964	7	7	7	7.6	7.6	7.6	98.047	0	9.5282	483490000	12	1771	-5.18253	0.0136664	0	-1.3008	1.3008	24.8085	24.9323	24.8972	23.4435	23.6174	23.5964
Q3V300	Q3V300	Kinesin-like protein KIF22	Kif22	23.6501	24.1226	24.1709	NaN	NaN	NaN	5	5	5	10.8	10.8	10.8	73.189	0	15.274	243400000	8	1772	-34.1334	0.001375	0	-16.2026	16.2026	23.6501	24.1226	24.1709	7.92	7.92	7.92
Q3V384	Q3V384	Lactation elevated protein 1	Lace1	23.6624	23.6228	23.8283	23.2935	23.5019	23.4486	4	4	4	11	11	11	54.313	0	7.0402	297220000	22	1773	-1.03991	0.0930336	0.0325178	-0.2138	0.2138	23.6624	23.6228	23.8283	23.2935	23.5019	23.4486
[truncated: 3,106 more rows]

## Sheet: Cell_Markers
2. Detected intestinal cell markers												Return to summary
Markers are listed together with their LFQ data which is used in Figure 4
Return to summary
[truncated: 690 more rows]

## Sheet: qRT_PCR
3. qRT-PCR was made for the stablished markers after 3 days of culture
[truncated: 42 more rows]

## Sheet: ENRC&ENRI 1-4d
4. qRT-PCR was used to follow the development of the organoid cultures
[truncated: 154 more rows]

[truncated: 6 more sheets: Biopsy-comparsions, RNA-seq Biopy, Proteomics_biopsy, MG_to_human, Lindeboom_ROTS, Specific]
